# Supplementary material for: Bis(N-triisopropyl­silyl­quinolin-8-aminato)nickel(II)
Source: Acta Crystallogr Sect E Struct Rep Online. 2009 Dec 4;66(Pt 1):m6. doi: 10.1107/S1600536809051708 (PMC2980055; doi:10.1107/S1600536809051708)
Supplement: Supplementary file 1 [file e-66-000m6-sup1.cif]

##############################################################################
###                                                                        ###
###        Electronic paper (Acta Crystallographica Section E)             ###
###                                                                        ###
##############################################################################
#                                                                            #
# This CIF contains the data in a paper accepted for publication in Acta     #
# Crystallographica Section E. It conforms to the requirements of Notes      #
# for Authors for Section E, and has been peer reviewed under the auspices   #
# of the IUCr Commission on Journals.                                        #
#                                                                            #
# Full details of the Crystallographic Information File format               #
# are given in the paper "The Crystallographic Information File (CIF):       #
# a New Standard Archive File for Crystallography" by S. R. Hall, F. H.      #
# Allen and I. D. Brown [Acta Cryst. (1991), A47, 655-685].                  #
#                                                                            #
# The current version of the core CIF dictionary is obtainable from          #
# ftp://ftp.iucr.org/pub/cif_core.dic. The current version number is 2.4.    #
#                                                                            #
# Software is freely available for graphical display of the structure(s) in  #
# this CIF.  For information consult the CIF home page http://www.iucr.org/  #
# cif/home.html                                                              #
#                                                                            #
# This file may be used for bona fide research purposes within the           #
# scientific community so long as proper attribution is given to the journal # 
# article from which it was obtained.                                        #
#                                                                            #
##############################################################################
                                             
data_I
_audit_creation_method     SHELXL-97
_chemical_name_systematic
;
Bis(<i>N</i>-triisopropylsilylquinolin-8-aminato)nickel(II)
;
_chemical_name_common     ?
_chemical_formula_moiety     'C36 H54 N4 Ni Si2'
_chemical_formula_sum     'C36 H54 N4 Ni Si2'
_chemical_formula_iupac     '[Ni (C18 H27 N2 Si)2]'
_chemical_formula_weight     657.72
_chemical_melting_point     ?
_symmetry_cell_setting     triclinic
_symmetry_space_group_name_H-M     'P -1'
_symmetry_space_group_name_Hall     '-P 1'
loop_
    _symmetry_equiv_pos_as_xyz
    'x, y, z'
    '-x, -y, -z'
_cell_length_a     12.3062(5)
_cell_length_b     17.7015(5)
_cell_length_c     18.4194(6)
_cell_angle_alpha     68.956(2)
_cell_angle_beta     72.025(2)
_cell_angle_gamma     85.540(2)
_cell_volume     3559.6(2)
_cell_formula_units_Z     4
_cell_measurement_reflns_used     25470
_cell_measurement_theta_min     1.97
_cell_measurement_theta_max     27.46
_cell_measurement_temperature     183(2)
_exptl_crystal_description     prism
_exptl_crystal_colour     brown
_exptl_crystal_size_max     0.04
_exptl_crystal_size_mid     0.04
_exptl_crystal_size_min     0.04
_exptl_crystal_density_diffrn     1.227
_exptl_crystal_density_meas     ?
_exptl_crystal_density_method     'not measured'
_exptl_crystal_F_000     1416
_exptl_absorpt_coefficient_mu     0.642
_exptl_absorpt_correction_type     none
_exptl_absorpt_process_details     ?
_exptl_absorpt_correction_T_min     ?
_exptl_absorpt_correction_T_max     ?
_exptl_special_details
;
;
_diffrn_ambient_temperature     183(2)
_diffrn_radiation_type     MoK\a
_diffrn_radiation_wavelength     0.71073
_diffrn_radiation_source     'fine-focus sealed tube'
_diffrn_radiation_monochromator     graphite
_diffrn_measurement_device_type     'Nonius KappaCCD'
_diffrn_measurement_method     'phi- + omega-scan'
_diffrn_detector_area_resol_mean     ?
_diffrn_reflns_number     25470
_diffrn_reflns_av_R_equivalents     0.0338
_diffrn_reflns_av_sigmaI/netI     0.0540
_diffrn_reflns_theta_min     1.97
_diffrn_reflns_theta_max     27.46
_diffrn_reflns_theta_full     27.46
_diffrn_measured_fraction_theta_max     0.980
_diffrn_measured_fraction_theta_full     0.980
_diffrn_reflns_limit_h_min     -15
_diffrn_reflns_limit_h_max     14
_diffrn_reflns_limit_k_min     -22
_diffrn_reflns_limit_k_max     21
_diffrn_reflns_limit_l_min     -23
_diffrn_reflns_limit_l_max     21
_diffrn_standards_number     ?
_diffrn_standards_interval_count     ?
_diffrn_standards_interval_time     ?
_diffrn_standards_decay_%     ?
_refine_special_details
;
Refinement of <i>F</i>^2^ against ALL reflections. The weighted <i>R</i>-factor
<i>wR</i> and goodness of fit <i>S</i> are based on <i>F</i>^2^, conventional
<i>R</i>-factors <i>R</i> are based on <i>F</i>, with <i>F</i> set to zero for
negative <i>F</i>^2^. The threshold expression of <i>F</i>^2^ >
\s(<i>F</i>^2^) is used only for calculating <i>R</i>-factors(gt) <i>etc</i>.
and is not relevant to the choice of reflections for refinement.
<i>R</i>-factors based on <i>F</i>^2^ are statistically about twice as large
as those based on <i>F</i>, and <i>R</i>- factors based on ALL data will be
even larger.
;
_reflns_number_total     15935
_reflns_number_gt     12031
_reflns_threshold_expression     >2sigma(I)
_refine_ls_structure_factor_coef     Fsqd
_refine_ls_matrix_type     full
_refine_ls_R_factor_all     0.0721
_refine_ls_R_factor_gt     0.0469
_refine_ls_wR_factor_gt     0.1072
_refine_ls_wR_factor_ref     0.1228
_refine_ls_goodness_of_fit_ref     1.019
_refine_ls_restrained_S_all     1.019
_refine_ls_number_reflns     15935
_refine_ls_number_parameters     799
_refine_ls_number_restraints     0
_refine_ls_hydrogen_treatment     constr
_refine_ls_weighting_scheme     calc
_refine_ls_weighting_details
         'calc w=1/[\s^2^(Fo^2^)+(0.0507P)^2^+2.9757P] where P=(Fo^2^+2Fc^2^)/3'
_atom_sites_solution_hydrogens     geom
_atom_sites_solution_primary     direct
_atom_sites_solution_secondary     difmap
_refine_ls_shift/su_max     0.001
_refine_ls_shift/su_mean     0.000
_refine_diff_density_max     0.499
_refine_diff_density_min     -0.437
_refine_ls_extinction_method     none
_refine_ls_extinction_coef     ?
loop_
    _atom_type_symbol
    _atom_type_description
    _atom_type_scat_dispersion_real
    _atom_type_scat_dispersion_imag
    _atom_type_scat_source
    'C' 'C' 0.0033 0.0016
                         'International Tables Vol C Tables 4.2.6.8 and 6.1.1.4'
    'H' 'H' 0.0000 0.0000
                         'International Tables Vol C Tables 4.2.6.8 and 6.1.1.4'
    'N' 'N' 0.0061 0.0033
                         'International Tables Vol C Tables 4.2.6.8 and 6.1.1.4'
    'Si' 'Si' 0.0817 0.0704
                         'International Tables Vol C Tables 4.2.6.8 and 6.1.1.4'
    'Ni' 'Ni' 0.3393 1.1124
                         'International Tables Vol C Tables 4.2.6.8 and 6.1.1.4'
_computing_data_collection     'COLLECT (Nonius, 1998)'
_computing_cell_refinement     'DENZO (Otwinowski & Minor, 1997)'
_computing_data_reduction     'DENZO (Otwinowski & Minor, 1997)'
_computing_structure_solution     'SHELXS-97 (Sheldrick, 2008)'
_computing_structure_refinement     'SHELXL-97 (Sheldrick, 2008)'
_computing_molecular_graphics     'SHELXTL/PC (Sheldrick, 2008)'
_computing_publication_material     'SHELXL-97 (Sheldrick, 2008)'
loop_
    _atom_site_type_symbol
    _atom_site_label
    _atom_site_fract_x
    _atom_site_fract_y
    _atom_site_fract_z
    _atom_site_U_iso_or_equiv
    _atom_site_adp_type
    _atom_site_calc_flag
    _atom_site_refinement_flags
    _atom_site_occupancy
    _atom_site_disorder_assembly
    _atom_site_disorder_group
    Ni Ni1A 0.22671(3) 0.404287(18) 0.365455(19) 0.02670(8) Uani d . 1 . .
    Si Si1A 0.31556(6) 0.30222(4) 0.52291(4) 0.02685(15) Uani d . 1 . .
    Si Si2A 0.28061(6) 0.60410(4) 0.27705(4) 0.02624(15) Uani d . 1 . .
    N N1A 0.06609(18) 0.36971(12) 0.38461(13) 0.0289(4) Uani d . 1 . .
    N N2A 0.20579(17) 0.32527(12) 0.47700(12) 0.0262(4) Uani d . 1 . .
    N N3A 0.30614(18) 0.35165(12) 0.28448(13) 0.0294(5) Uani d . 1 . .
    N N4A 0.30124(18) 0.50415(12) 0.27932(12) 0.0270(4) Uani d . 1 . .
    C C1A 0.0024(2) 0.39528(16) 0.33440(17) 0.0353(6) Uani d . 1 . .
    H H1AA 0.0335 0.4361 0.2825 0.042 Uiso calc R 1 . .
    C C2A -0.1088(2) 0.36428(18) 0.35519(18) 0.0394(6) Uani d . 1 . .
    H H2AA -0.1527 0.3838 0.3183 0.047 Uiso calc R 1 . .
    C C3A -0.1527(2) 0.30520(17) 0.42981(18) 0.0360(6) Uani d . 1 . .
    H H3AA -0.2282 0.2840 0.4451 0.043 Uiso calc R 1 . .
    C C4A -0.0872(2) 0.27538(15) 0.48434(16) 0.0296(5) Uani d . 1 . .
    C C5A -0.1253(2) 0.21290(16) 0.56120(17) 0.0338(6) Uani d . 1 . .
    H H5AA -0.1997 0.1886 0.5800 0.041 Uiso calc R 1 . .
    C C6A -0.0529(2) 0.18804(16) 0.60827(17) 0.0347(6) Uani d . 1 . .
    H H6AA -0.0780 0.1456 0.6597 0.042 Uiso calc R 1 . .
    C C7A 0.0574(2) 0.22324(15) 0.58293(16) 0.0314(5) Uani d . 1 . .
    H H7AA 0.1040 0.2037 0.6180 0.038 Uiso calc R 1 . .
    C C8A 0.1011(2) 0.28572(14) 0.50834(15) 0.0266(5) Uani d . 1 . .
    C C9A 0.0240(2) 0.31006(14) 0.45882(15) 0.0270(5) Uani d . 1 . .
    C C10A 0.3044(2) 0.27422(16) 0.29294(18) 0.0352(6) Uani d . 1 . .
    H H10A 0.2504 0.2379 0.3391 0.042 Uiso calc R 1 . .
    C C11A 0.3797(2) 0.24414(16) 0.23586(19) 0.0378(6) Uani d . 1 . .
    H H11A 0.3772 0.1882 0.2436 0.045 Uiso calc R 1 . .
    C C12A 0.4564(2) 0.29635(17) 0.16916(18) 0.0368(6) Uani d . 1 . .
    H H12A 0.5082 0.2765 0.1304 0.044 Uiso calc R 1 . .
    C C13A 0.4596(2) 0.38015(16) 0.15709(16) 0.0311(5) Uani d . 1 . .
    C C14A 0.5352(2) 0.43815(17) 0.08965(16) 0.0358(6) Uani d . 1 . .
    H H14A 0.5890 0.4227 0.0483 0.043 Uiso calc R 1 . .
    C C15A 0.5295(2) 0.51736(17) 0.08480(16) 0.0365(6) Uani d . 1 . .
    H H15A 0.5798 0.5568 0.0390 0.044 Uiso calc R 1 . .
    C C16A 0.4522(2) 0.54227(16) 0.14508(16) 0.0328(6) Uani d . 1 . .
    H H16A 0.4513 0.5980 0.1385 0.039 Uiso calc R 1 . .
    C C17A 0.3765(2) 0.48775(15) 0.21454(15) 0.0273(5) Uani d . 1 . .
    C C18A 0.3817(2) 0.40518(15) 0.21780(15) 0.0275(5) Uani d . 1 . .
    C C19A 0.3501(2) 0.19049(15) 0.55095(16) 0.0312(5) Uani d . 1 . .
    H H19A 0.2868 0.1608 0.6007 0.037 Uiso calc R 1 . .
    C C20A 0.3507(3) 0.15513(17) 0.48601(19) 0.0406(7) Uani d . 1 . .
    H H20A 0.3658 0.0972 0.5053 0.061 Uiso calc R 1 . .
    H H20B 0.4104 0.1832 0.4352 0.061 Uiso calc R 1 . .
    H H20C 0.2761 0.1624 0.4761 0.061 Uiso calc R 1 . .
    C C21A 0.4609(2) 0.17276(17) 0.57561(19) 0.0396(6) Uani d . 1 . .
    H H21A 0.4732 0.1144 0.5922 0.059 Uiso calc R 1 . .
    H H21B 0.4541 0.1908 0.6212 0.059 Uiso calc R 1 . .
    H H21C 0.5257 0.2018 0.5291 0.059 Uiso calc R 1 . .
    C C22A 0.2903(2) 0.32499(15) 0.62029(16) 0.0330(6) Uani d . 1 . .
    H H22A 0.3671 0.3209 0.6291 0.040 Uiso calc R 1 . .
    C C23A 0.2123(3) 0.2658(2) 0.69940(18) 0.0531(8) Uani d . 1 . .
    H H23A 0.2176 0.2784 0.7459 0.080 Uiso calc R 1 . .
    H H23B 0.2361 0.2104 0.7053 0.080 Uiso calc R 1 . .
    H H23C 0.1331 0.2709 0.6977 0.080 Uiso calc R 1 . .
    C C24A 0.2552(3) 0.41099(17) 0.61376(18) 0.0388(6) Uani d . 1 . .
    H H24A 0.2546 0.4199 0.6634 0.058 Uiso calc R 1 . .
    H H24B 0.1786 0.4189 0.6072 0.058 Uiso calc R 1 . .
    H H24C 0.3098 0.4496 0.5664 0.058 Uiso calc R 1 . .
    C C25A 0.4425(2) 0.37000(15) 0.44380(16) 0.0315(6) Uani d . 1 . .
    H H25A 0.4095 0.4218 0.4161 0.038 Uiso calc R 1 . .
    C C26A 0.5281(2) 0.39364(18) 0.47874(19) 0.0414(7) Uani d . 1 . .
    H H26A 0.5888 0.4298 0.4340 0.062 Uiso calc R 1 . .
    H H26B 0.5618 0.3447 0.5081 0.062 Uiso calc R 1 . .
    H H26C 0.4882 0.4215 0.5163 0.062 Uiso calc R 1 . .
    C C27A 0.5117(2) 0.33914(18) 0.37565(17) 0.0394(6) Uani d . 1 . .
    H H27A 0.5618 0.3832 0.3314 0.059 Uiso calc R 1 . .
    H H27B 0.4594 0.3202 0.3545 0.059 Uiso calc R 1 . .
    H H27C 0.5582 0.2943 0.3975 0.059 Uiso calc R 1 . .
    C C28A 0.1732(2) 0.60344(15) 0.37508(16) 0.0308(5) Uani d . 1 . .
    H H28A 0.1690 0.6609 0.3727 0.037 Uiso calc R 1 . .
    C C29A 0.0512(2) 0.57628(17) 0.38801(19) 0.0397(6) Uani d . 1 . .
    H H29A -0.0001 0.5831 0.4376 0.059 Uiso calc R 1 . .
    H H29B 0.0499 0.5192 0.3936 0.059 Uiso calc R 1 . .
    H H29C 0.0260 0.6093 0.3411 0.059 Uiso calc R 1 . .
    C C30A 0.2114(3) 0.55495(16) 0.45009(16) 0.0363(6) Uani d . 1 . .
    H H30A 0.1577 0.5623 0.4987 0.054 Uiso calc R 1 . .
    H H30B 0.2881 0.5742 0.4425 0.054 Uiso calc R 1 . .
    H H30C 0.2127 0.4974 0.4570 0.054 Uiso calc R 1 . .
    C C31A 0.4195(2) 0.65577(15) 0.26385(16) 0.0329(6) Uani d . 1 . .
    H H31A 0.4548 0.6828 0.2037 0.040 Uiso calc R 1 . .
    C C32A 0.5084(3) 0.59713(19) 0.2939(2) 0.0444(7) Uani d . 1 . .
    H H32A 0.5813 0.6268 0.2767 0.067 Uiso calc R 1 . .
    H H32B 0.5190 0.5543 0.2705 0.067 Uiso calc R 1 . .
    H H32C 0.4816 0.5729 0.3535 0.067 Uiso calc R 1 . .
    C C33A 0.4021(3) 0.72383(17) 0.29984(19) 0.0431(7) Uani d . 1 . .
    H H33A 0.4757 0.7518 0.2851 0.065 Uiso calc R 1 . .
    H H33B 0.3710 0.7004 0.3594 0.065 Uiso calc R 1 . .
    H H33C 0.3487 0.7625 0.2779 0.065 Uiso calc R 1 . .
    C C34A 0.2277(2) 0.66770(15) 0.18740(16) 0.0340(6) Uani d . 1 . .
    H H34A 0.2969 0.6860 0.1386 0.041 Uiso calc R 1 . .
    C C35A 0.1496(3) 0.61987(18) 0.1671(2) 0.0505(8) Uani d . 1 . .
    H H35A 0.1339 0.6536 0.1164 0.076 Uiso calc R 1 . .
    H H35B 0.0776 0.6045 0.2116 0.076 Uiso calc R 1 . .
    H H35C 0.1875 0.5710 0.1604 0.076 Uiso calc R 1 . .
    C C36A 0.1695(3) 0.74443(17) 0.1978(2) 0.0462(7) Uani d . 1 . .
    H H36A 0.1457 0.7752 0.1496 0.069 Uiso calc R 1 . .
    H H36B 0.2232 0.7778 0.2043 0.069 Uiso calc R 1 . .
    H H36C 0.1022 0.7294 0.2463 0.069 Uiso calc R 1 . .
    Ni Ni1B 0.05709(3) 0.186465(18) 0.17978(2) 0.02737(9) Uani d . 1 . .
    Si Si1B -0.21235(6) 0.14247(4) 0.21518(4) 0.02792(15) Uani d . 1 . .
    Si Si2B 0.23432(6) 0.11779(4) 0.04677(4) 0.02724(15) Uani d . 1 . .
    N N1B 0.08118(18) 0.30640(12) 0.14648(13) 0.0299(5) Uani d . 1 . .
    N N2B -0.10400(18) 0.21276(12) 0.19249(13) 0.0277(4) Uani d . 1 . .
    N N3B 0.09058(18) 0.14248(12) 0.28678(13) 0.0286(4) Uani d . 1 . .
    N N4B 0.18624(17) 0.12248(12) 0.14461(13) 0.0269(4) Uani d . 1 . .
    C C1B 0.1775(2) 0.34911(17) 0.12183(17) 0.0365(6) Uani d . 1 . .
    H H1BA 0.2467 0.3212 0.1213 0.044 Uiso calc R 1 . .
    C C2B 0.1822(3) 0.43342(17) 0.09647(18) 0.0408(7) Uani d . 1 . .
    H H2BA 0.2531 0.4622 0.0789 0.049 Uiso calc R 1 . .
    C C3B 0.0829(3) 0.47395(16) 0.09732(18) 0.0393(6) Uani d . 1 . .
    H H3BA 0.0850 0.5315 0.0784 0.047 Uiso calc R 1 . .
    C C4B -0.0228(2) 0.43081(15) 0.12615(16) 0.0323(6) Uani d . 1 . .
    C C5B -0.1300(3) 0.46732(16) 0.13364(19) 0.0397(7) Uani d . 1 . .
    H H5BA -0.1348 0.5245 0.1180 0.048 Uiso calc R 1 . .
    C C6B -0.2269(2) 0.41879(16) 0.16390(19) 0.0386(6) Uani d . 1 . .
    H H6BA -0.2991 0.4432 0.1705 0.046 Uiso calc R 1 . .
    C C7B -0.2234(2) 0.33404(15) 0.18565(18) 0.0339(6) Uani d . 1 . .
    H H7BA -0.2932 0.3031 0.2069 0.041 Uiso calc R 1 . .
    C C8B -0.1200(2) 0.29407(14) 0.17684(15) 0.0286(5) Uani d . 1 . .
    C C9B -0.0194(2) 0.34539(15) 0.14931(15) 0.0285(5) Uani d . 1 . .
    C C10B 0.0365(2) 0.15432(17) 0.35555(17) 0.0359(6) Uani d . 1 . .
    H H10B -0.0224 0.1923 0.3557 0.043 Uiso calc R 1 . .
    C C11B 0.0626(3) 0.11292(17) 0.42832(17) 0.0390(6) Uani d . 1 . .
    H H11B 0.0213 0.1223 0.4770 0.047 Uiso calc R 1 . .
    C C12B 0.1483(3) 0.05889(17) 0.42846(17) 0.0382(6) Uani d . 1 . .
    H H12B 0.1664 0.0302 0.4776 0.046 Uiso calc R 1 . .
    C C13B 0.2098(2) 0.04562(15) 0.35589(16) 0.0313(5) Uani d . 1 . .
    C C14B 0.3022(2) -0.00709(17) 0.34931(18) 0.0380(6) Uani d . 1 . .
    H H14B 0.3256 -0.0378 0.3957 0.046 Uiso calc R 1 . .
    C C15B 0.3568(2) -0.01270(17) 0.27480(19) 0.0407(7) Uani d . 1 . .
    H H15B 0.4202 -0.0468 0.2701 0.049 Uiso calc R 1 . .
    C C16B 0.3239(2) 0.02947(16) 0.20487(17) 0.0335(6) Uani d . 1 . .
    H H16B 0.3657 0.0233 0.1547 0.040 Uiso calc R 1 . .
    C C17B 0.2307(2) 0.08064(14) 0.20711(15) 0.0268(5) Uani d . 1 . .
    C C18B 0.1770(2) 0.08895(14) 0.28493(15) 0.0274(5) Uani d . 1 . .
    C C19B -0.3310(2) 0.13621(16) 0.31244(17) 0.0349(6) Uani d . 1 . .
    H H19B -0.3836 0.1809 0.2968 0.042 Uiso calc R 1 . .
    C C20B -0.2851(3) 0.1516(2) 0.37487(19) 0.0461(7) Uani d . 1 . .
    H H20D -0.3490 0.1509 0.4227 0.069 Uiso calc R 1 . .
    H H20E -0.2445 0.2045 0.3500 0.069 Uiso calc R 1 . .
    H H20F -0.2324 0.1092 0.3917 0.069 Uiso calc R 1 . .
    C C21B -0.4032(3) 0.05698(18) 0.3521(2) 0.0460(7) Uani d . 1 . .
    H H21D -0.4649 0.0591 0.4000 0.069 Uiso calc R 1 . .
    H H21E -0.3549 0.0114 0.3690 0.069 Uiso calc R 1 . .
    H H21F -0.4361 0.0498 0.3128 0.069 Uiso calc R 1 . .
    C C22B -0.2766(2) 0.17488(17) 0.12737(17) 0.0359(6) Uani d . 1 . .
    H H22B -0.3041 0.2307 0.1225 0.043 Uiso calc R 1 . .
    C C23B -0.1873(3) 0.1844(2) 0.04511(19) 0.0522(8) Uani d . 1 . .
    H H23D -0.2228 0.2071 0.0013 0.078 Uiso calc R 1 . .
    H H23E -0.1575 0.1313 0.0455 0.078 Uiso calc R 1 . .
    H H23F -0.1244 0.2208 0.0359 0.078 Uiso calc R 1 . .
    C C24B -0.3821(3) 0.12528(19) 0.1391(2) 0.0438(7) Uani d . 1 . .
    H H24D -0.4119 0.1505 0.0926 0.066 Uiso calc R 1 . .
    H H24E -0.4411 0.1239 0.1895 0.066 Uiso calc R 1 . .
    H H24F -0.3603 0.0699 0.1426 0.066 Uiso calc R 1 . .
    C C25B -0.1370(2) 0.04357(15) 0.22502(18) 0.0364(6) Uani d . 1 . .
    H H25B -0.0618 0.0585 0.1813 0.044 Uiso calc R 1 . .
    C C26B -0.1063(3) 0.00331(17) 0.3047(2) 0.0468(8) Uani d . 1 . .
    H H26D -0.0512 -0.0388 0.2990 0.070 Uiso calc R 1 . .
    H H26E -0.1756 -0.0211 0.3495 0.070 Uiso calc R 1 . .
    H H26F -0.0726 0.0441 0.3167 0.070 Uiso calc R 1 . .
    C C27B -0.1926(3) -0.02034(17) 0.2077(2) 0.0448(7) Uani d . 1 . .
    H H27D -0.1431 -0.0667 0.2096 0.067 Uiso calc R 1 . .
    H H27E -0.2030 0.0034 0.1534 0.067 Uiso calc R 1 . .
    H H27F -0.2670 -0.0384 0.2489 0.067 Uiso calc R 1 . .
    C C28B 0.1323(2) 0.18389(16) -0.00721(17) 0.0350(6) Uani d . 1 . .
    H H28B 0.0570 0.1768 0.0361 0.042 Uiso calc R 1 . .
    C C29B 0.1096(3) 0.15814(19) -0.07238(19) 0.0461(7) Uani d . 1 . .
    H H29D 0.0549 0.1943 -0.0956 0.069 Uiso calc R 1 . .
    H H29E 0.0780 0.1024 -0.0476 0.069 Uiso calc R 1 . .
    H H29F 0.1814 0.1612 -0.1156 0.069 Uiso calc R 1 . .
    C C30B 0.1611(3) 0.27536(17) -0.0431(2) 0.0472(7) Uani d . 1 . .
    H H30D 0.0976 0.3045 -0.0611 0.071 Uiso calc R 1 . .
    H H30E 0.2306 0.2870 -0.0898 0.071 Uiso calc R 1 . .
    H H30F 0.1734 0.2929 -0.0014 0.071 Uiso calc R 1 . .
    C C31B 0.2215(2) 0.01270(16) 0.04315(17) 0.0343(6) Uani d . 1 . .
    H H31B 0.2212 0.0222 -0.0137 0.041 Uiso calc R 1 . .
    C C32B 0.1061(3) -0.02930(17) 0.0982(2) 0.0460(7) Uani d . 1 . .
    H H32D 0.0988 -0.0801 0.0900 0.069 Uiso calc R 1 . .
    H H32E 0.0445 0.0061 0.0846 0.069 Uiso calc R 1 . .
    H H32F 0.1010 -0.0408 0.1553 0.069 Uiso calc R 1 . .
    C C33B 0.3175(3) -0.04613(17) 0.0568(2) 0.0453(7) Uani d . 1 . .
    H H33D 0.3105 -0.0909 0.0390 0.068 Uiso calc R 1 . .
    H H33E 0.3117 -0.0675 0.1149 0.068 Uiso calc R 1 . .
    H H33F 0.3917 -0.0176 0.0253 0.068 Uiso calc R 1 . .
    C C34B 0.3898(2) 0.15321(16) -0.00755(17) 0.0345(6) Uani d . 1 . .
    H H34B 0.4361 0.1104 0.0206 0.041 Uiso calc R 1 . .
    C C35B 0.4217(3) 0.23240(18) -0.0014(2) 0.0458(7) Uani d . 1 . .
    H H35D 0.5049 0.2415 -0.0223 0.069 Uiso calc R 1 . .
    H H35E 0.3949 0.2286 0.0558 0.069 Uiso calc R 1 . .
    H H35F 0.3856 0.2777 -0.0338 0.069 Uiso calc R 1 . .
    C C36B 0.4272(3) 0.15781(19) -0.09643(18) 0.0465(7) Uani d . 1 . .
    H H36D 0.5100 0.1686 -0.1198 0.070 Uiso calc R 1 . .
    H H36E 0.3877 0.2015 -0.1277 0.070 Uiso calc R 1 . .
    H H36F 0.4077 0.1062 -0.0987 0.070 Uiso calc R 1 . .
loop_
    _atom_site_aniso_label
    _atom_site_aniso_U_11
    _atom_site_aniso_U_22
    _atom_site_aniso_U_33
    _atom_site_aniso_U_12
    _atom_site_aniso_U_13
    _atom_site_aniso_U_23
    Ni1A 0.02734(17) 0.02433(16) 0.02715(16) -0.00333(12) -0.00748(13)
                                                                    -0.00737(12)
    Si1A 0.0262(4) 0.0254(3) 0.0295(3) -0.0019(3) -0.0103(3) -0.0081(3)
    Si2A 0.0282(4) 0.0235(3) 0.0263(3) -0.0022(3) -0.0077(3) -0.0076(3)
    N1A 0.0300(11) 0.0262(10) 0.0319(11) 0.0023(8) -0.0117(9) -0.0103(9)
    N2A 0.0251(11) 0.0252(10) 0.0274(10) -0.0027(8) -0.0071(8) -0.0080(8)
    N3A 0.0294(11) 0.0289(11) 0.0325(11) -0.0006(8) -0.0123(9) -0.0110(9)
    N4A 0.0290(11) 0.0246(10) 0.0274(10) -0.0009(8) -0.0085(9) -0.0089(8)
    C1A 0.0366(15) 0.0343(14) 0.0360(14) 0.0022(11) -0.0150(12) -0.0103(11)
    C2A 0.0346(15) 0.0462(16) 0.0482(17) 0.0080(12) -0.0230(13) -0.0216(14)
    C3A 0.0270(14) 0.0411(15) 0.0504(17) 0.0026(11) -0.0139(12) -0.0265(13)
    C4A 0.0265(13) 0.0289(12) 0.0378(14) 0.0006(10) -0.0082(11) -0.0180(11)
    C5A 0.0251(13) 0.0319(13) 0.0446(15) -0.0025(10) -0.0041(11) -0.0183(12)
    C6A 0.0333(14) 0.0293(13) 0.0338(14) -0.0015(11) -0.0022(11) -0.0082(11)
    C7A 0.0284(13) 0.0324(13) 0.0305(13) 0.0011(10) -0.0067(11) -0.0095(11)
    C8A 0.0250(12) 0.0231(11) 0.0328(13) 0.0006(9) -0.0065(10) -0.0128(10)
    C9A 0.0268(13) 0.0248(12) 0.0324(13) 0.0006(9) -0.0081(10) -0.0142(10)
    C10A 0.0325(14) 0.0315(13) 0.0447(15) -0.0021(11) -0.0154(12) -0.0132(12)
    C11A 0.0338(15) 0.0329(14) 0.0578(18) 0.0034(11) -0.0204(13) -0.0238(13)
    C12A 0.0316(14) 0.0428(15) 0.0502(17) 0.0085(12) -0.0191(13) -0.0284(13)
    C13A 0.0267(13) 0.0379(14) 0.0361(14) 0.0045(10) -0.0153(11) -0.0174(11)
    C14A 0.0292(14) 0.0470(16) 0.0316(14) 0.0048(12) -0.0070(11) -0.0168(12)
    C15A 0.0330(15) 0.0429(15) 0.0287(13) -0.0008(12) -0.0056(11) -0.0096(11)
    C16A 0.0343(14) 0.0331(13) 0.0305(13) -0.0009(11) -0.0085(11) -0.0111(11)
    C17A 0.0266(13) 0.0292(12) 0.0283(12) -0.0002(10) -0.0117(10) -0.0097(10)
    C18A 0.0261(13) 0.0313(12) 0.0297(12) 0.0014(10) -0.0141(10) -0.0114(10)
    C19A 0.0313(14) 0.0265(12) 0.0363(14) 0.0003(10) -0.0135(11) -0.0088(10)
    C20A 0.0475(17) 0.0316(14) 0.0480(17) 0.0018(12) -0.0211(14) -0.0148(12)
    C21A 0.0397(16) 0.0329(14) 0.0496(17) 0.0041(12) -0.0222(13) -0.0117(12)
    C22A 0.0374(15) 0.0313(13) 0.0334(14) 0.0002(11) -0.0151(12) -0.0110(11)
    C23A 0.076(2) 0.0461(18) 0.0320(15) -0.0138(16) -0.0083(15) -0.0115(13)
    C24A 0.0406(16) 0.0411(15) 0.0406(15) 0.0058(12) -0.0162(13) -0.0188(13)
    C25A 0.0279(13) 0.0294(13) 0.0345(14) -0.0017(10) -0.0104(11) -0.0068(11)
    C26A 0.0314(15) 0.0434(16) 0.0510(17) -0.0084(12) -0.0118(13) -0.0171(14)
    C27A 0.0302(14) 0.0466(16) 0.0377(15) -0.0037(12) -0.0075(12) -0.0118(13)
    C28A 0.0344(14) 0.0246(12) 0.0330(13) 0.0005(10) -0.0077(11) -0.0115(10)
    C29A 0.0301(15) 0.0388(15) 0.0458(16) -0.0005(11) -0.0044(12) -0.0155(13)
    C30A 0.0430(16) 0.0329(14) 0.0309(14) -0.0004(11) -0.0083(12) -0.0107(11)
    C31A 0.0349(15) 0.0330(13) 0.0316(13) -0.0089(11) -0.0091(11) -0.0111(11)
    C32A 0.0377(16) 0.0479(17) 0.0546(18) -0.0028(13) -0.0213(14) -0.0191(14)
    C33A 0.0496(18) 0.0385(15) 0.0450(16) -0.0133(13) -0.0129(14) -0.0171(13)
    C34A 0.0385(15) 0.0292(13) 0.0319(13) -0.0007(11) -0.0120(12) -0.0064(11)
    C35A 0.070(2) 0.0395(16) 0.0576(19) 0.0039(15) -0.0422(18) -0.0160(14)
    C36A 0.061(2) 0.0297(14) 0.0488(17) 0.0057(13) -0.0256(15) -0.0084(13)
    Ni1B 0.02493(17) 0.02550(16) 0.03428(18) 0.00398(12) -0.01139(13)
                                                                    -0.01210(13)
    Si1B 0.0247(3) 0.0248(3) 0.0355(4) 0.0003(3) -0.0091(3) -0.0120(3)
    Si2B 0.0252(3) 0.0255(3) 0.0302(3) 0.0000(3) -0.0065(3) -0.0104(3)
    N1B 0.0271(11) 0.0304(11) 0.0348(11) -0.0010(8) -0.0099(9) -0.0134(9)
    N2B 0.0260(11) 0.0243(10) 0.0354(11) 0.0017(8) -0.0102(9) -0.0129(9)
    N3B 0.0269(11) 0.0282(10) 0.0327(11) -0.0006(8) -0.0092(9) -0.0125(9)
    N4B 0.0235(10) 0.0261(10) 0.0318(11) 0.0029(8) -0.0090(9) -0.0108(9)
    C1B 0.0292(14) 0.0394(15) 0.0430(15) -0.0025(11) -0.0101(12) -0.0169(12)
    C2B 0.0399(16) 0.0382(15) 0.0449(16) -0.0097(12) -0.0110(13) -0.0148(13)
    C3B 0.0484(18) 0.0278(13) 0.0436(16) -0.0072(12) -0.0166(13) -0.0109(12)
    C4B 0.0429(16) 0.0247(12) 0.0339(14) 0.0001(11) -0.0171(12) -0.0109(10)
    C5B 0.0498(18) 0.0240(12) 0.0529(17) 0.0089(12) -0.0268(14) -0.0142(12)
    C6B 0.0356(15) 0.0342(14) 0.0555(18) 0.0123(11) -0.0237(13) -0.0206(13)
    C7B 0.0270(14) 0.0310(13) 0.0492(16) 0.0031(10) -0.0159(12) -0.0174(12)
    C8B 0.0303(13) 0.0251(12) 0.0335(13) 0.0021(10) -0.0135(11) -0.0110(10)
    C9B 0.0303(13) 0.0285(12) 0.0312(13) 0.0014(10) -0.0139(11) -0.0118(10)
    C10B 0.0321(15) 0.0383(14) 0.0406(15) 0.0012(11) -0.0086(12) -0.0198(12)
    C11B 0.0423(16) 0.0433(15) 0.0340(14) -0.0049(12) -0.0086(12) -0.0178(12)
    C12B 0.0437(17) 0.0385(15) 0.0330(14) -0.0084(12) -0.0154(12) -0.0079(12)
    C13B 0.0307(14) 0.0300(13) 0.0338(13) -0.0042(10) -0.0129(11) -0.0083(11)
    C14B 0.0362(15) 0.0360(14) 0.0412(16) 0.0043(11) -0.0200(13) -0.0066(12)
    C15B 0.0316(15) 0.0374(15) 0.0522(18) 0.0095(12) -0.0183(13) -0.0119(13)
    C16B 0.0275(13) 0.0349(14) 0.0376(14) 0.0042(10) -0.0094(11) -0.0133(11)
    C17B 0.0249(12) 0.0233(11) 0.0334(13) -0.0027(9) -0.0101(10) -0.0096(10)
    C18B 0.0255(12) 0.0251(12) 0.0339(13) -0.0033(9) -0.0118(10) -0.0096(10)
    C19B 0.0282(14) 0.0347(14) 0.0391(15) 0.0012(11) -0.0058(11) -0.0136(12)
    C20B 0.0460(18) 0.0536(18) 0.0423(17) 0.0011(14) -0.0099(14) -0.0241(14)
    C21B 0.0375(16) 0.0423(16) 0.0493(18) -0.0074(13) -0.0020(13) -0.0134(14)
    C22B 0.0330(15) 0.0350(14) 0.0449(16) -0.0003(11) -0.0170(12) -0.0154(12)
    C23B 0.0471(19) 0.070(2) 0.0388(16) -0.0035(16) -0.0153(14) -0.0155(15)
    C24B 0.0363(16) 0.0483(17) 0.0584(19) 0.0009(13) -0.0214(14) -0.0261(15)
    C25B 0.0306(14) 0.0247(12) 0.0505(17) 0.0005(10) -0.0072(12) -0.0137(12)
    C26B 0.0405(17) 0.0289(14) 0.068(2) 0.0029(12) -0.0220(15) -0.0092(14)
    C27B 0.0430(17) 0.0291(14) 0.062(2) 0.0000(12) -0.0094(15) -0.0204(13)
    C28B 0.0348(15) 0.0376(14) 0.0333(14) 0.0037(11) -0.0116(11) -0.0126(11)
    C29B 0.0547(19) 0.0499(17) 0.0411(16) 0.0024(14) -0.0241(15) -0.0166(14)
    C30B 0.059(2) 0.0357(15) 0.0495(18) 0.0107(14) -0.0252(15) -0.0118(13)
    C31B 0.0318(14) 0.0319(13) 0.0426(15) 0.0007(11) -0.0087(12) -0.0190(12)
    C32B 0.0364(16) 0.0350(15) 0.066(2) -0.0039(12) -0.0061(14) -0.0237(14)
    C33B 0.0395(17) 0.0351(15) 0.066(2) 0.0051(12) -0.0124(15) -0.0270(14)
    C34B 0.0302(14) 0.0318(13) 0.0367(14) -0.0034(11) -0.0048(11) -0.0100(11)
    C35B 0.0343(16) 0.0451(17) 0.0565(19) -0.0094(13) -0.0112(14) -0.0162(14)
    C36B 0.0413(17) 0.0463(17) 0.0400(16) -0.0031(13) 0.0011(13) -0.0116(13)
_geom_special_details
;
All e.s.d.'s (except the e.s.d. in the dihedral angle between two l.s. planes)
are estimated using the full covariance matrix. The cell e.s.d.'s are taken
into account individually in the estimation of e.s.d.'s in distances, angles
and torsion angles; correlations between e.s.d.'s in cell parameters are only
used when they are defined by crystal symmetry. An approximate (isotropic)
treatment of cell e.s.d.'s is used for estimating e.s.d.'s involving l.s.
planes.
;
loop_
    _geom_bond_atom_site_label_1
    _geom_bond_atom_site_label_2
    _geom_bond_site_symmetry_2
    _geom_bond_distance
    _geom_bond_publ_flag
    Ni1A N4A . 1.955(2) ?
    Ni1A N2A . 1.977(2) ?
    Ni1A N1A . 2.002(2) ?
    Ni1A N3A . 2.001(2) ?
    Si1A N2A . 1.754(2) ?
    Si1A C22A . 1.906(3) ?
    Si1A C19A . 1.905(3) ?
    Si1A C25A . 1.907(3) ?
    Si2A N4A . 1.755(2) ?
    Si2A C28A . 1.876(3) ?
    Si2A C31A . 1.909(3) ?
    Si2A C34A . 1.906(3) ?
    N1A C1A . 1.328(3) ?
    N1A C9A . 1.365(3) ?
    N2A C8A . 1.369(3) ?
    N3A C10A . 1.324(3) ?
    N3A C18A . 1.366(3) ?
    N4A C17A . 1.375(3) ?
    C1A C2A . 1.401(4) ?
    C1A H1AA . 0.9500 ?
    C2A C3A . 1.368(4) ?
    C2A H2AA . 0.9500 ?
    C3A C4A . 1.411(4) ?
    C3A H3AA . 0.9500 ?
    C4A C9A . 1.413(4) ?
    C4A C5A . 1.412(4) ?
    C5A C6A . 1.372(4) ?
    C5A H5AA . 0.9500 ?
    C6A C7A . 1.407(4) ?
    C6A H6AA . 0.9500 ?
    C7A C8A . 1.395(3) ?
    C7A H7AA . 0.9500 ?
    C8A C9A . 1.451(3) ?
    C10A C11A . 1.404(4) ?
    C10A H10A . 0.9500 ?
    C11A C12A . 1.364(4) ?
    C11A H11A . 0.9500 ?
    C12A C13A . 1.421(4) ?
    C12A H12A . 0.9500 ?
    C13A C14A . 1.408(4) ?
    C13A C18A . 1.412(4) ?
    C14A C15A . 1.370(4) ?
    C14A H14A . 0.9500 ?
    C15A C16A . 1.403(4) ?
    C15A H15A . 0.9500 ?
    C16A C17A . 1.398(4) ?
    C16A H16A . 0.9500 ?
    C17A C18A . 1.438(3) ?
    C19A C20A . 1.534(4) ?
    C19A C21A . 1.541(4) ?
    C19A H19A . 1.0000 ?
    C20A H20A . 0.9800 ?
    C20A H20B . 0.9800 ?
    C20A H20C . 0.9800 ?
    C21A H21A . 0.9800 ?
    C21A H21B . 0.9800 ?
    C21A H21C . 0.9800 ?
    C22A C24A . 1.522(4) ?
    C22A C23A . 1.529(4) ?
    C22A H22A . 1.0000 ?
    C23A H23A . 0.9800 ?
    C23A H23B . 0.9800 ?
    C23A H23C . 0.9800 ?
    C24A H24A . 0.9800 ?
    C24A H24B . 0.9800 ?
    C24A H24C . 0.9800 ?
    C25A C27A . 1.536(4) ?
    C25A C26A . 1.543(4) ?
    C25A H25A . 1.0000 ?
    C26A H26A . 0.9800 ?
    C26A H26B . 0.9800 ?
    C26A H26C . 0.9800 ?
    C27A H27A . 0.9800 ?
    C27A H27B . 0.9800 ?
    C27A H27C . 0.9800 ?
    C28A C29A . 1.533(4) ?
    C28A C30A . 1.534(4) ?
    C28A H28A . 1.0000 ?
    C29A H29A . 0.9800 ?
    C29A H29B . 0.9800 ?
    C29A H29C . 0.9800 ?
    C30A H30A . 0.9800 ?
    C30A H30B . 0.9800 ?
    C30A H30C . 0.9800 ?
    C31A C32A . 1.538(4) ?
    C31A C33A . 1.544(4) ?
    C31A H31A . 1.0000 ?
    C32A H32A . 0.9800 ?
    C32A H32B . 0.9800 ?
    C32A H32C . 0.9800 ?
    C33A H33A . 0.9800 ?
    C33A H33B . 0.9800 ?
    C33A H33C . 0.9800 ?
    C34A C36A . 1.532(4) ?
    C34A C35A . 1.535(4) ?
    C34A H34A . 1.0000 ?
    C35A H35A . 0.9800 ?
    C35A H35B . 0.9800 ?
    C35A H35C . 0.9800 ?
    C36A H36A . 0.9800 ?
    C36A H36B . 0.9800 ?
    C36A H36C . 0.9800 ?
    Ni1B N4B . 1.960(2) ?
    Ni1B N2B . 1.962(2) ?
    Ni1B N3B . 2.002(2) ?
    Ni1B N1B . 2.005(2) ?
    Si1B N2B . 1.744(2) ?
    Si1B C25B . 1.892(3) ?
    Si1B C22B . 1.903(3) ?
    Si1B C19B . 1.903(3) ?
    Si2B N4B . 1.745(2) ?
    Si2B C34B . 1.900(3) ?
    Si2B C31B . 1.906(3) ?
    Si2B C28B . 1.908(3) ?
    N1B C1B . 1.321(3) ?
    N1B C9B . 1.365(3) ?
    N2B C8B . 1.374(3) ?
    N3B C10B . 1.319(3) ?
    N3B C18B . 1.369(3) ?
    N4B C17B . 1.373(3) ?
    C1B C2B . 1.395(4) ?
    C1B H1BA . 0.9500 ?
    C2B C3B . 1.367(4) ?
    C2B H2BA . 0.9500 ?
    C3B C4B . 1.412(4) ?
    C3B H3BA . 0.9500 ?
    C4B C5B . 1.413(4) ?
    C4B C9B . 1.417(3) ?
    C5B C6B . 1.369(4) ?
    C5B H5BA . 0.9500 ?
    C6B C7B . 1.408(4) ?
    C6B H6BA . 0.9500 ?
    C7B C8B . 1.400(4) ?
    C7B H7BA . 0.9500 ?
    C8B C9B . 1.440(4) ?
    C10B C11B . 1.400(4) ?
    C10B H10B . 0.9500 ?
    C11B C12B . 1.367(4) ?
    C11B H11B . 0.9500 ?
    C12B C13B . 1.410(4) ?
    C12B H12B . 0.9500 ?
    C13B C14B . 1.417(4) ?
    C13B C18B . 1.421(3) ?
    C14B C15B . 1.365(4) ?
    C14B H14B . 0.9500 ?
    C15B C16B . 1.402(4) ?
    C15B H15B . 0.9500 ?
    C16B C17B . 1.405(3) ?
    C16B H16B . 0.9500 ?
    C17B C18B . 1.437(4) ?
    C19B C21B . 1.533(4) ?
    C19B C20B . 1.538(4) ?
    C19B H19B . 1.0000 ?
    C20B H20D . 0.9800 ?
    C20B H20E . 0.9800 ?
    C20B H20F . 0.9800 ?
    C21B H21D . 0.9800 ?
    C21B H21E . 0.9800 ?
    C21B H21F . 0.9800 ?
    C22B C23B . 1.533(4) ?
    C22B C24B . 1.539(4) ?
    C22B H22B . 1.0000 ?
    C23B H23D . 0.9800 ?
    C23B H23E . 0.9800 ?
    C23B H23F . 0.9800 ?
    C24B H24D . 0.9800 ?
    C24B H24E . 0.9800 ?
    C24B H24F . 0.9800 ?
    C25B C27B . 1.538(4) ?
    C25B C26B . 1.535(4) ?
    C25B H25B . 1.0000 ?
    C26B H26D . 0.9800 ?
    C26B H26E . 0.9800 ?
    C26B H26F . 0.9800 ?
    C27B H27D . 0.9800 ?
    C27B H27E . 0.9800 ?
    C27B H27F . 0.9800 ?
    C28B C29B . 1.532(4) ?
    C28B C30B . 1.536(4) ?
    C28B H28B . 1.0000 ?
    C29B H29D . 0.9800 ?
    C29B H29E . 0.9800 ?
    C29B H29F . 0.9800 ?
    C30B H30D . 0.9800 ?
    C30B H30E . 0.9800 ?
    C30B H30F . 0.9800 ?
    C31B C32B . 1.527(4) ?
    C31B C33B . 1.532(4) ?
    C31B H31B . 1.0000 ?
    C32B H32D . 0.9800 ?
    C32B H32E . 0.9800 ?
    C32B H32F . 0.9800 ?
    C33B H33D . 0.9800 ?
    C33B H33E . 0.9800 ?
    C33B H33F . 0.9800 ?
    C34B C36B . 1.531(4) ?
    C34B C35B . 1.536(4) ?
    C34B H34B . 1.0000 ?
    C35B H35D . 0.9800 ?
    C35B H35E . 0.9800 ?
    C35B H35F . 0.9800 ?
    C36B H36D . 0.9800 ?
    C36B H36E . 0.9800 ?
    C36B H36F . 0.9800 ?
loop_
    _geom_angle_atom_site_label_1
    _geom_angle_atom_site_label_2
    _geom_angle_atom_site_label_3
    _geom_angle_site_symmetry_1
    _geom_angle_site_symmetry_3
    _geom_angle
    _geom_angle_publ_flag
    N4A Ni1A N2A . . 148.45(9) ?
    N4A Ni1A N1A . . 122.96(8) ?
    N2A Ni1A N1A . . 84.10(8) ?
    N4A Ni1A N3A . . 84.62(9) ?
    N2A Ni1A N3A . . 109.19(8) ?
    N1A Ni1A N3A . . 98.12(9) ?
    N2A Si1A C22A . . 116.87(11) ?
    N2A Si1A C19A . . 111.91(11) ?
    C22A Si1A C19A . . 105.25(11) ?
    N2A Si1A C25A . . 104.61(10) ?
    C22A Si1A C25A . . 106.44(12) ?
    C19A Si1A C25A . . 111.76(12) ?
    N4A Si2A C28A . . 109.15(10) ?
    N4A Si2A C31A . . 111.73(11) ?
    C28A Si2A C31A . . 108.86(12) ?
    N4A Si2A C34A . . 110.77(11) ?
    C28A Si2A C34A . . 109.65(12) ?
    C31A Si2A C34A . . 106.62(12) ?
    C1A N1A C9A . . 119.8(2) ?
    C1A N1A Ni1A . . 128.39(18) ?
    C9A N1A Ni1A . . 111.79(16) ?
    C8A N2A Si1A . . 125.42(17) ?
    C8A N2A Ni1A . . 111.27(16) ?
    Si1A N2A Ni1A . . 122.92(11) ?
    C10A N3A C18A . . 119.9(2) ?
    C10A N3A Ni1A . . 128.79(19) ?
    C18A N3A Ni1A . . 110.72(16) ?
    C17A N4A Si2A . . 120.87(16) ?
    C17A N4A Ni1A . . 110.75(15) ?
    Si2A N4A Ni1A . . 128.38(12) ?
    N1A C1A C2A . . 122.4(3) ?
    N1A C1A H1AA . . 118.8 ?
    C2A C1A H1AA . . 118.8 ?
    C3A C2A C1A . . 118.5(2) ?
    C3A C2A H2AA . . 120.7 ?
    C1A C2A H2AA . . 120.7 ?
    C2A C3A C4A . . 120.9(3) ?
    C2A C3A H3AA . . 119.6 ?
    C4A C3A H3AA . . 119.6 ?
    C3A C4A C9A . . 117.1(2) ?
    C3A C4A C5A . . 124.1(2) ?
    C9A C4A C5A . . 118.8(2) ?
    C6A C5A C4A . . 118.7(2) ?
    C6A C5A H5AA . . 120.6 ?
    C4A C5A H5AA . . 120.6 ?
    C5A C6A C7A . . 122.3(2) ?
    C5A C6A H6AA . . 118.9 ?
    C7A C6A H6AA . . 118.9 ?
    C8A C7A C6A . . 122.6(2) ?
    C8A C7A H7AA . . 118.7 ?
    C6A C7A H7AA . . 118.7 ?
    N2A C8A C7A . . 128.3(2) ?
    N2A C8A C9A . . 117.4(2) ?
    C7A C8A C9A . . 114.3(2) ?
    N1A C9A C4A . . 121.4(2) ?
    N1A C9A C8A . . 115.3(2) ?
    C4A C9A C8A . . 123.3(2) ?
    N3A C10A C11A . . 122.1(3) ?
    N3A C10A H10A . . 119.0 ?
    C11A C10A H10A . . 119.0 ?
    C12A C11A C10A . . 119.1(2) ?
    C12A C11A H11A . . 120.5 ?
    C10A C11A H11A . . 120.5 ?
    C11A C12A C13A . . 120.6(3) ?
    C11A C12A H12A . . 119.7 ?
    C13A C12A H12A . . 119.7 ?
    C14A C13A C18A . . 119.1(2) ?
    C14A C13A C12A . . 124.2(3) ?
    C18A C13A C12A . . 116.7(2) ?
    C15A C14A C13A . . 118.6(3) ?
    C15A C14A H14A . . 120.7 ?
    C13A C14A H14A . . 120.7 ?
    C14A C15A C16A . . 122.3(3) ?
    C14A C15A H15A . . 118.9 ?
    C16A C15A H15A . . 118.9 ?
    C17A C16A C15A . . 122.2(2) ?
    C17A C16A H16A . . 118.9 ?
    C15A C16A H16A . . 118.9 ?
    N4A C17A C16A . . 127.5(2) ?
    N4A C17A C18A . . 117.7(2) ?
    C16A C17A C18A . . 114.8(2) ?
    N3A C18A C13A . . 121.7(2) ?
    N3A C18A C17A . . 115.4(2) ?
    C13A C18A C17A . . 122.9(2) ?
    C20A C19A C21A . . 111.7(2) ?
    C20A C19A Si1A . . 113.78(18) ?
    C21A C19A Si1A . . 112.23(18) ?
    C20A C19A H19A . . 106.2 ?
    C21A C19A H19A . . 106.2 ?
    Si1A C19A H19A . . 106.2 ?
    C19A C20A H20A . . 109.5 ?
    C19A C20A H20B . . 109.5 ?
    H20A C20A H20B . . 109.5 ?
    C19A C20A H20C . . 109.5 ?
    H20A C20A H20C . . 109.5 ?
    H20B C20A H20C . . 109.5 ?
    C19A C21A H21A . . 109.5 ?
    C19A C21A H21B . . 109.5 ?
    H21A C21A H21B . . 109.5 ?
    C19A C21A H21C . . 109.5 ?
    H21A C21A H21C . . 109.5 ?
    H21B C21A H21C . . 109.5 ?
    C24A C22A C23A . . 108.8(2) ?
    C24A C22A Si1A . . 114.80(18) ?
    C23A C22A Si1A . . 117.6(2) ?
    C24A C22A H22A . . 104.8 ?
    C23A C22A H22A . . 104.8 ?
    Si1A C22A H22A . . 104.8 ?
    C22A C23A H23A . . 109.5 ?
    C22A C23A H23B . . 109.5 ?
    H23A C23A H23B . . 109.5 ?
    C22A C23A H23C . . 109.5 ?
    H23A C23A H23C . . 109.5 ?
    H23B C23A H23C . . 109.5 ?
    C22A C24A H24A . . 109.5 ?
    C22A C24A H24B . . 109.5 ?
    H24A C24A H24B . . 109.5 ?
    C22A C24A H24C . . 109.5 ?
    H24A C24A H24C . . 109.5 ?
    H24B C24A H24C . . 109.5 ?
    C27A C25A C26A . . 107.4(2) ?
    C27A C25A Si1A . . 115.79(18) ?
    C26A C25A Si1A . . 115.25(19) ?
    C27A C25A H25A . . 105.8 ?
    C26A C25A H25A . . 105.8 ?
    Si1A C25A H25A . . 105.8 ?
    C25A C26A H26A . . 109.5 ?
    C25A C26A H26B . . 109.5 ?
    H26A C26A H26B . . 109.5 ?
    C25A C26A H26C . . 109.5 ?
    H26A C26A H26C . . 109.5 ?
    H26B C26A H26C . . 109.5 ?
    C25A C27A H27A . . 109.5 ?
    C25A C27A H27B . . 109.5 ?
    H27A C27A H27B . . 109.5 ?
    C25A C27A H27C . . 109.5 ?
    H27A C27A H27C . . 109.5 ?
    H27B C27A H27C . . 109.5 ?
    C29A C28A C30A . . 109.8(2) ?
    C29A C28A Si2A . . 115.17(19) ?
    C30A C28A Si2A . . 112.65(18) ?
    C29A C28A H28A . . 106.2 ?
    C30A C28A H28A . . 106.2 ?
    Si2A C28A H28A . . 106.2 ?
    C28A C29A H29A . . 109.5 ?
    C28A C29A H29B . . 109.5 ?
    H29A C29A H29B . . 109.5 ?
    C28A C29A H29C . . 109.5 ?
    H29A C29A H29C . . 109.5 ?
    H29B C29A H29C . . 109.5 ?
    C28A C30A H30A . . 109.5 ?
    C28A C30A H30B . . 109.5 ?
    H30A C30A H30B . . 109.5 ?
    C28A C30A H30C . . 109.5 ?
    H30A C30A H30C . . 109.5 ?
    H30B C30A H30C . . 109.5 ?
    C32A C31A C33A . . 110.2(2) ?
    C32A C31A Si2A . . 114.30(18) ?
    C33A C31A Si2A . . 114.0(2) ?
    C32A C31A H31A . . 105.9 ?
    C33A C31A H31A . . 105.9 ?
    Si2A C31A H31A . . 105.9 ?
    C31A C32A H32A . . 109.5 ?
    C31A C32A H32B . . 109.5 ?
    H32A C32A H32B . . 109.5 ?
    C31A C32A H32C . . 109.5 ?
    H32A C32A H32C . . 109.5 ?
    H32B C32A H32C . . 109.5 ?
    C31A C33A H33A . . 109.5 ?
    C31A C33A H33B . . 109.5 ?
    H33A C33A H33B . . 109.5 ?
    C31A C33A H33C . . 109.5 ?
    H33A C33A H33C . . 109.5 ?
    H33B C33A H33C . . 109.5 ?
    C36A C34A C35A . . 109.9(2) ?
    C36A C34A Si2A . . 113.1(2) ?
    C35A C34A Si2A . . 113.44(18) ?
    C36A C34A H34A . . 106.6 ?
    C35A C34A H34A . . 106.6 ?
    Si2A C34A H34A . . 106.6 ?
    C34A C35A H35A . . 109.5 ?
    C34A C35A H35B . . 109.5 ?
    H35A C35A H35B . . 109.5 ?
    C34A C35A H35C . . 109.5 ?
    H35A C35A H35C . . 109.5 ?
    H35B C35A H35C . . 109.5 ?
    C34A C36A H36A . . 109.5 ?
    C34A C36A H36B . . 109.5 ?
    H36A C36A H36B . . 109.5 ?
    C34A C36A H36C . . 109.5 ?
    H36A C36A H36C . . 109.5 ?
    H36B C36A H36C . . 109.5 ?
    N4B Ni1B N2B . . 148.84(9) ?
    N4B Ni1B N3B . . 84.27(9) ?
    N2B Ni1B N3B . . 112.36(9) ?
    N4B Ni1B N1B . . 118.98(9) ?
    N2B Ni1B N1B . . 83.97(8) ?
    N3B Ni1B N1B . . 103.14(8) ?
    N2B Si1B C25B . . 104.23(11) ?
    N2B Si1B C22B . . 108.52(11) ?
    C25B Si1B C22B . . 111.75(13) ?
    N2B Si1B C19B . . 112.00(12) ?
    C25B Si1B C19B . . 111.95(12) ?
    C22B Si1B C19B . . 108.35(13) ?
    N4B Si2B C34B . . 112.65(11) ?
    N4B Si2B C31B . . 114.47(11) ?
    C34B Si2B C31B . . 106.42(12) ?
    N4B Si2B C28B . . 103.96(11) ?
    C34B Si2B C28B . . 112.80(12) ?
    C31B Si2B C28B . . 106.53(12) ?
    C1B N1B C9B . . 119.4(2) ?
    C1B N1B Ni1B . . 129.09(18) ?
    C9B N1B Ni1B . . 111.53(16) ?
    C8B N2B Si1B . . 124.02(17) ?
    C8B N2B Ni1B . . 111.78(16) ?
    Si1B N2B Ni1B . . 124.11(11) ?
    C10B N3B C18B . . 119.7(2) ?
    C10B N3B Ni1B . . 128.84(18) ?
    C18B N3B Ni1B . . 111.30(16) ?
    C17B N4B Si2B . . 125.04(17) ?
    C17B N4B Ni1B . . 111.40(16) ?
    Si2B N4B Ni1B . . 123.53(11) ?
    N1B C1B C2B . . 122.9(3) ?
    N1B C1B H1BA . . 118.6 ?
    C2B C1B H1BA . . 118.6 ?
    C3B C2B C1B . . 118.8(3) ?
    C3B C2B H2BA . . 120.6 ?
    C1B C2B H2BA . . 120.6 ?
    C2B C3B C4B . . 120.4(2) ?
    C2B C3B H3BA . . 119.8 ?
    C4B C3B H3BA . . 119.8 ?
    C3B C4B C5B . . 124.2(2) ?
    C3B C4B C9B . . 117.0(2) ?
    C5B C4B C9B . . 118.8(2) ?
    C6B C5B C4B . . 118.8(2) ?
    C6B C5B H5BA . . 120.6 ?
    C4B C5B H5BA . . 120.6 ?
    C5B C6B C7B . . 122.4(2) ?
    C5B C6B H6BA . . 118.8 ?
    C7B C6B H6BA . . 118.8 ?
    C8B C7B C6B . . 121.9(2) ?
    C8B C7B H7BA . . 119.1 ?
    C6B C7B H7BA . . 119.1 ?
    N2B C8B C7B . . 128.0(2) ?
    N2B C8B C9B . . 117.0(2) ?
    C7B C8B C9B . . 115.0(2) ?
    N1B C9B C4B . . 121.5(2) ?
    N1B C9B C8B . . 115.6(2) ?
    C4B C9B C8B . . 123.0(2) ?
    N3B C10B C11B . . 122.5(3) ?
    N3B C10B H10B . . 118.8 ?
    C11B C10B H10B . . 118.8 ?
    C12B C11B C10B . . 119.2(3) ?
    C12B C11B H11B . . 120.4 ?
    C10B C11B H11B . . 120.4 ?
    C11B C12B C13B . . 120.2(3) ?
    C11B C12B H12B . . 119.9 ?
    C13B C12B H12B . . 119.9 ?
    C12B C13B C14B . . 124.3(2) ?
    C12B C13B C18B . . 117.2(2) ?
    C14B C13B C18B . . 118.4(2) ?
    C15B C14B C13B . . 118.5(2) ?
    C15B C14B H14B . . 120.7 ?
    C13B C14B H14B . . 120.7 ?
    C14B C15B C16B . . 123.1(3) ?
    C14B C15B H15B . . 118.4 ?
    C16B C15B H15B . . 118.4 ?
    C15B C16B C17B . . 121.7(3) ?
    C15B C16B H16B . . 119.1 ?
    C17B C16B H16B . . 119.1 ?
    N4B C17B C16B . . 127.8(2) ?
    N4B C17B C18B . . 117.5(2) ?
    C16B C17B C18B . . 114.7(2) ?
    N3B C18B C13B . . 121.2(2) ?
    N3B C18B C17B . . 115.3(2) ?
    C13B C18B C17B . . 123.4(2) ?
    C21B C19B C20B . . 110.4(2) ?
    C21B C19B Si1B . . 113.8(2) ?
    C20B C19B Si1B . . 111.94(19) ?
    C21B C19B H19B . . 106.8 ?
    C20B C19B H19B . . 106.8 ?
    Si1B C19B H19B . . 106.8 ?
    C19B C20B H20D . . 109.5 ?
    C19B C20B H20E . . 109.5 ?
    H20D C20B H20E . . 109.5 ?
    C19B C20B H20F . . 109.5 ?
    H20D C20B H20F . . 109.5 ?
    H20E C20B H20F . . 109.5 ?
    C19B C21B H21D . . 109.5 ?
    C19B C21B H21E . . 109.5 ?
    H21D C21B H21E . . 109.5 ?
    C19B C21B H21F . . 109.5 ?
    H21D C21B H21F . . 109.5 ?
    H21E C21B H21F . . 109.5 ?
    C23B C22B C24B . . 110.4(2) ?
    C23B C22B Si1B . . 112.7(2) ?
    C24B C22B Si1B . . 116.8(2) ?
    C23B C22B H22B . . 105.3 ?
    C24B C22B H22B . . 105.3 ?
    Si1B C22B H22B . . 105.3 ?
    C22B C23B H23D . . 109.5 ?
    C22B C23B H23E . . 109.5 ?
    H23D C23B H23E . . 109.5 ?
    C22B C23B H23F . . 109.5 ?
    H23D C23B H23F . . 109.5 ?
    H23E C23B H23F . . 109.5 ?
    C22B C24B H24D . . 109.5 ?
    C22B C24B H24E . . 109.5 ?
    H24D C24B H24E . . 109.5 ?
    C22B C24B H24F . . 109.5 ?
    H24D C24B H24F . . 109.5 ?
    H24E C24B H24F . . 109.5 ?
    C27B C25B C26B . . 109.3(2) ?
    C27B C25B Si1B . . 116.5(2) ?
    C26B C25B Si1B . . 115.1(2) ?
    C27B C25B H25B . . 104.9 ?
    C26B C25B H25B . . 104.9 ?
    Si1B C25B H25B . . 104.9 ?
    C25B C26B H26D . . 109.5 ?
    C25B C26B H26E . . 109.5 ?
    H26D C26B H26E . . 109.5 ?
    C25B C26B H26F . . 109.5 ?
    H26D C26B H26F . . 109.5 ?
    H26E C26B H26F . . 109.5 ?
    C25B C27B H27D . . 109.5 ?
    C25B C27B H27E . . 109.5 ?
    H27D C27B H27E . . 109.5 ?
    C25B C27B H27F . . 109.5 ?
    H27D C27B H27F . . 109.5 ?
    H27E C27B H27F . . 109.5 ?
    C29B C28B C30B . . 108.7(2) ?
    C29B C28B Si2B . . 115.1(2) ?
    C30B C28B Si2B . . 115.7(2) ?
    C29B C28B H28B . . 105.4 ?
    C30B C28B H28B . . 105.4 ?
    Si2B C28B H28B . . 105.4 ?
    C28B C29B H29D . . 109.5 ?
    C28B C29B H29E . . 109.5 ?
    H29D C29B H29E . . 109.5 ?
    C28B C29B H29F . . 109.5 ?
    H29D C29B H29F . . 109.5 ?
    H29E C29B H29F . . 109.5 ?
    C28B C30B H30D . . 109.5 ?
    C28B C30B H30E . . 109.5 ?
    H30D C30B H30E . . 109.5 ?
    C28B C30B H30F . . 109.5 ?
    H30D C30B H30F . . 109.5 ?
    H30E C30B H30F . . 109.5 ?
    C32B C31B C33B . . 109.7(2) ?
    C32B C31B Si2B . . 111.68(19) ?
    C33B C31B Si2B . . 118.6(2) ?
    C32B C31B H31B . . 105.3 ?
    C33B C31B H31B . . 105.3 ?
    Si2B C31B H31B . . 105.3 ?
    C31B C32B H32D . . 109.5 ?
    C31B C32B H32E . . 109.5 ?
    H32D C32B H32E . . 109.5 ?
    C31B C32B H32F . . 109.5 ?
    H32D C32B H32F . . 109.5 ?
    H32E C32B H32F . . 109.5 ?
    C31B C33B H33D . . 109.5 ?
    C31B C33B H33E . . 109.5 ?
    H33D C33B H33E . . 109.5 ?
    C31B C33B H33F . . 109.5 ?
    H33D C33B H33F . . 109.5 ?
    H33E C33B H33F . . 109.5 ?
    C36B C34B C35B . . 111.0(2) ?
    C36B C34B Si2B . . 112.1(2) ?
    C35B C34B Si2B . . 114.5(2) ?
    C36B C34B H34B . . 106.2 ?
    C35B C34B H34B . . 106.2 ?
    Si2B C34B H34B . . 106.2 ?
    C34B C35B H35D . . 109.5 ?
    C34B C35B H35E . . 109.5 ?
    H35D C35B H35E . . 109.5 ?
    C34B C35B H35F . . 109.5 ?
    H35D C35B H35F . . 109.5 ?
    H35E C35B H35F . . 109.5 ?
    C34B C36B H36D . . 109.5 ?
    C34B C36B H36E . . 109.5 ?
    H36D C36B H36E . . 109.5 ?
    C34B C36B H36F . . 109.5 ?
    H36D C36B H36F . . 109.5 ?
    H36E C36B H36F . . 109.5 ?
data_global
_journal_date_recd_electronic     2009-11-30
_journal_date_accepted     2009-12-01
_journal_name_full     'Acta Crystallographica, Section E'
_journal_year     2010
_journal_volume     66
_journal_issue      1
_journal_page_first     m6
_journal_page_last     m6
_journal_paper_category     QM
_journal_coeditor_code     JH2120
_publ_contact_author
;
        Matthias Westerhausen
        Institute of Inorganic and Analytical Chemistry
        Friedrich-Schiller-Universit\"at Jena
        August-Bebel-Str. 2
        D-07743 Jena
        Germany
;
_publ_contact_author_email     m.we@uni-jena.de
_publ_contact_author_fax     '03641 9-48102 '
_publ_contact_author_phone     '03641 9-48110 '
_publ_section_title
;
Bis(<i>N</i>-triisopropylsilylquinolin-8-aminato)nickel(II)
;
loop_
    _publ_author_name
    _publ_author_footnote
    _publ_author_address
    'Malassa, Astrid' .
;
Institute of Inorganic and Analytical Chemistry
Friedrich-Schiller-Universit\"at Jena
August-Bebel-Str. 2
D-07743 Jena
Germany
;
    'J\"ager, Benjamin' .
;
Institute of Inorganic and Analytical Chemistry
Friedrich-Schiller-Universit\"at Jena
August-Bebel-Str. 2
D-07743 Jena
Germany
;
    'G\"orls, Helmar' .
;
Institute of Inorganic and Analytical Chemistry
Friedrich-Schiller-Universit\"at Jena
August-Bebel-Str. 2
D-07743 Jena
Germany
;
    'Westerhausen, Matthias' .
;
Institute of Inorganic and Analytical Chemistry
Friedrich-Schiller-Universit\"at Jena
August-Bebel-Str. 2
D-07743 Jena
Germany
;
