# Supplementary material for: Bis(N-triisopropyl­silyl­quinolin-8-aminato)nickel(II)
Source: Acta Crystallogr Sect E Struct Rep Online. 2009 Dec 4;66(Pt 1):m6. doi: 10.1107/S1600536809051708 (PMC2980055; doi:10.1107/S1600536809051708)
Supplement: Supplementary file 2 [file e-66-000m6-Isup2.hkl]

# 
# h,k,l, Fc-squared, Fo-squared, sigma(Fo-squared) and status flag 
# 
data_I
_shelx_title ' p1 in P-1' 
_shelx_refln_list_code          4 
_shelx_F_calc_maximum      208.11 
_exptl_crystal_F_000      1416.00 
_reflns_d_resolution_high  0.7706 
 
loop_ 
 _symmetry_equiv_pos_as_xyz 
 'x, y, z' 
 '-x, -y, -z' 
 
_cell_length_a    12.3062 
_cell_length_b    17.7015 
_cell_length_c    18.4194 
_cell_angle_alpha  68.956 
_cell_angle_beta   72.025 
_cell_angle_gamma  85.540 
 
_shelx_F_squared_multiplier     1.000 
 
loop_ 
 _refln_index_h 
 _refln_index_k 
 _refln_index_l 
 _refln_F_squared_calc 
 _refln_F_squared_meas 
 _refln_F_squared_sigma 
 _refln_observed_status 
   3   0   0     6625.16     6923.15    446.48 o 
   4   0   0     1043.58      970.60     32.61 o 
   5   0   0       43.45       61.16     11.62 o 
   6   0   0     3016.34     3220.89    161.29 o 
   7   0   0     5485.95     6198.45    170.55 o 
   8   0   0     2057.35     2119.89     88.45 o 
   9   0   0      501.53      502.51     28.91 o 
  10   0   0       76.48       86.92     28.94 o 
  11   0   0     1537.85     1599.21     62.46 o 
  12   0   0     1110.69     1114.07    105.04 o 
  13   0   0      905.28      916.60     43.61 o 
  14   0   0       28.97       31.87     34.47 o 
  15   0   0       55.24      100.16     54.63 o 
 -15   1   0      141.15      100.81     53.98 o 
 -14   1   0       63.07       42.27     44.88 o 
 -13   1   0      594.81      487.16     79.35 o 
 -12   1   0      562.34      553.68     34.47 o 
 -11   1   0     1282.45     1322.68     57.24 o 
 -10   1   0       13.79       21.17     41.30 o 
  -9   1   0      186.68      199.93     44.88 o 
  -8   1   0     1243.46     1306.32     48.12 o 
  -7   1   0       55.20       71.00     41.62 o 
  -6   1   0     3237.93     3637.08    100.14 o 
  -5   1   0     5293.53     5734.22    150.49 o 
  -4   1   0     2637.62     3181.70     91.00 o 
  -3   1   0     8670.33     8987.07    492.98 o 
  -2   1   0     3337.42     3943.86    141.78 o 
   1   1   0     1531.56     1567.40     57.88 o 
   3   1   0       11.46       -9.43      9.43 o 
   4   1   0    22981.04    24623.61   1209.04 o 
   5   1   0     3560.06     3849.58    248.77 o 
   6   1   0     3890.19     4377.98    117.20 o 
   7   1   0     3569.90     3724.97    206.49 o 
   8   1   0       37.43       10.24     15.16 o 
   9   1   0       50.45       30.00     12.36 o 
  10   1   0       79.12       73.62     20.49 o 
  11   1   0      202.99      194.90     15.14 o 
  12   1   0     1177.26     1191.26     55.93 o 
  13   1   0      100.77       96.64     41.30 o 
  14   1   0      155.18      290.07     53.98 o 
  15   1   0      620.45      725.82     78.04 o 
 -15   2   0       31.05       -7.15     53.33 o 
 -14   2   0      209.19      271.86     53.98 o 
 -13   2   0       52.39      -18.86     40.97 o 
 -12   2   0        4.98       28.54     23.33 o 
 -11   2   0      181.73      226.27     25.24 o 
 -10   2   0      186.76      160.38     23.06 o 
  -9   2   0     2458.76     2540.31     84.80 o 
  -8   2   0     4495.16     5052.95    137.07 o 
  -7   2   0      138.59      147.63     24.39 o 
  -6   2   0      555.58      834.60     31.71 o 
  -5   2   0     2971.74     3369.21    146.98 o 
  -4   2   0     2081.32     2152.38     72.84 o 
  -3   2   0     5247.71     5960.68    155.42 o 
  -2   2   0      235.77      327.39     23.74 o 
  -1   2   0     2754.04     2752.43    227.63 o 
   0   2   0     4931.11     4756.83    113.16 o 
   1   2   0     4070.85     4306.77    147.63 o 
   2   2   0    21858.76    21066.40   1106.61 o 
   3   2   0    14234.59    14204.20    754.43 o 
   4   2   0     1121.73     1315.15     59.51 o 
   5   2   0        8.89       64.54     26.34 o 
   6   2   0      329.51      318.50     14.42 o 
   7   2   0       50.82       38.13     26.34 o 
   8   2   0       23.45       21.10     11.16 o 
   9   2   0       14.56       14.08     15.28 o 
  10   2   0      700.17      664.01     24.56 o 
  11   2   0      818.90      803.31     30.61 o 
  12   2   0       52.26       49.39     17.51 o 
  13   2   0       70.70       70.24     21.46 o 
  14   2   0      215.08      209.42     42.92 o 
  15   2   0       12.73        9.11     49.43 o 
 -15   3   0      155.86      169.10     53.33 o 
 -14   3   0      177.17      267.30     52.03 o 
 -13   3   0      509.19      483.23     35.12 o 
 -12   3   0       66.68       98.39     20.16 o 
 -11   3   0       88.04       93.84     27.03 o 
 -10   3   0     2534.69     2675.07     92.84 o 
  -9   3   0     2140.21     2277.19     73.08 o 
  -8   3   0      881.04      874.00     64.39 o 
  -7   3   0        7.71        6.23     16.26 o 
  -6   3   0     7268.93     8086.27    217.31 o 
  -5   3   0        9.82       28.22     16.91 o 
  -4   3   0     3948.85     4343.91     97.93 o 
  -3   3   0    10988.71    11750.71    561.60 o 
  -2   3   0      115.88      116.22     18.86 o 
  -1   3   0      179.99      243.24      9.76 o 
   0   3   0      322.54      414.29     13.01 o 
   1   3   0     2112.17     2417.44     88.45 o 
   2   3   0    20824.61    20457.97    335.25 o 
   3   3   0     1210.02     1076.74     24.60 o 
   4   3   0     7297.92     7727.02    213.65 o 
   5   3   0      475.69      400.64     15.73 o 
   6   3   0        1.10      -13.01     13.01 o 
   7   3   0     7659.51     7846.38    168.77 o 
   8   3   0     2463.89     2477.10     59.28 o 
   9   3   0      417.18      408.89     18.20 o 
  10   3   0      292.68      221.25     16.87 o 
  11   3   0      167.06      153.53     22.76 o 
  12   3   0      659.46      620.94     39.02 o 
  13   3   0        0.04      -41.62     41.62 o 
  14   3   0      405.33      538.51     62.44 o 
 -14   4   0        0.65      -20.81     46.18 o 
 -13   4   0        0.77       45.53     26.01 o 
 -12   4   0      488.47      499.48     28.84 o 
 -11   4   0     1240.22     1296.77     57.56 o 
 -10   4   0       53.82       55.62     15.92 o 
  -9   4   0     1215.06     1255.17     37.78 o 
  -8   4   0       42.77       37.05     11.79 o 
  -7   4   0     4548.03     5217.01    119.33 o 
  -6   4   0      282.22      318.44     22.11 o 
  -5   4   0     7329.10     8087.83    175.62 o 
  -4   4   0    16225.48    18575.27    369.84 o 
  -3   4   0     6454.40     7136.46    116.19 o 
  -2   4   0     2804.99     3129.07     53.75 o 
  -1   4   0     1201.58     1416.53     31.88 o 
   0   4   0    14508.14    14284.13    331.69 o 
   1   4   0      909.81      968.93     31.54 o 
   2   4   0      191.95      159.47     12.36 o 
   3   4   0    16611.98    17371.20    293.35 o 
   4   4   0     9473.69     9450.09    257.22 o 
   5   4   0      993.76     1438.91     35.83 o 
   6   4   0     5712.96     5492.12    121.55 o 
   7   4   0      183.57      212.43     13.33 o 
   8   4   0       90.84       71.31     10.76 o 
   9   4   0      227.19      197.77     27.97 o 
  10   4   0      104.26      102.15     29.59 o 
  11   4   0      259.32      213.34     18.43 o 
  12   4   0      359.30      324.40     22.60 o 
  13   4   0      224.46      183.41     47.48 o 
  14   4   0      341.74      267.95     57.23 o 
 -14   5   0      236.28      192.51     50.08 o 
 -13   5   0      171.98      200.31     28.62 o 
 -12   5   0      330.55      328.01     23.32 o 
 -11   5   0       17.51       21.79     17.97 o 
 -10   5   0      492.55      516.24     24.90 o 
  -9   5   0      467.38      486.94     22.47 o 
  -8   5   0        3.46       14.12     13.66 o 
  -7   5   0     1827.46     1933.45     51.86 o 
  -6   5   0      124.62       29.64     13.98 o 
  -5   5   0      109.25       75.03      9.37 o 
  -4   5   0       56.83      104.74      8.75 o 
  -3   5   0     9242.92    10368.86    379.49 o 
  -2   5   0      250.27      244.47      8.93 o 
  -1   5   0     1645.44     1662.15     37.82 o 
   0   5   0    15030.33    14561.84    342.75 o 
   1   5   0     2048.21     2084.66     58.40 o 
   2   5   0     1507.83     1529.13     36.72 o 
   3   5   0    10095.69    10175.09    271.53 o 
   4   5   0     8627.84     8382.60    154.28 o 
   5   5   0      744.72      759.94     21.79 o 
   6   5   0     3215.23     3202.46    100.48 o 
   7   5   0      222.11      181.58     11.91 o 
   8   5   0       83.12       89.66     11.21 o 
   9   5   0      205.04      213.79     14.42 o 
  10   5   0     1078.47      925.01     32.20 o 
  11   5   0      242.20      210.34     26.67 o 
  12   5   0      341.42      369.56     44.23 o 
  13   5   0      174.12       59.18     34.47 o 
  14   5   0      191.16      107.31     52.03 o 
 -14   6   0       45.89       42.27     42.27 o 
 -13   6   0     1734.02     1828.20     81.95 o 
 -12   6   0     1273.02     1349.33     49.30 o 
 -11   6   0      204.14      214.40     30.24 o 
 -10   6   0       69.31       46.40     30.57 o 
  -9   6   0        6.15       -4.53     33.17 o 
  -8   6   0     2844.08     2999.55     78.07 o 
  -7   6   0       44.38       58.59     15.28 o 
  -6   6   0     4424.40     4458.61    108.40 o 
  -5   6   0      299.99      328.69     19.84 o 
  -4   6   0     4574.48     4844.38     84.07 o 
  -3   6   0     3453.38     3717.52     66.29 o 
  -2   6   0      830.63      670.43     22.11 o 
  -1   6   0        6.44      -19.84     19.84 o 
   0   6   0     4413.49     4691.79    122.27 o 
   1   6   0     1710.31     1691.41     47.80 o 
   2   6   0     2906.12     2783.53    126.82 o 
   3   6   0     3139.79     3515.38     78.18 o 
   4   6   0      117.49       81.01     10.71 o 
   5   6   0     6579.29     6282.55    115.65 o 
   6   6   0     1796.11     1670.38     41.50 o 
   7   6   0      456.88      433.97     17.13 o 
   8   6   0      810.64      872.80     26.39 o 
   9   6   0      229.51      212.31     19.51 o 
  10   6   0        2.83       -6.48     13.05 o 
  11   6   0      176.86      122.34     17.03 o 
  12   6   0       19.45       26.19     25.36 o 
  13   6   0      230.49      211.37     48.78 o 
  14   6   0      125.28       85.85     39.02 o 
 -14   7   0      507.63      597.04     65.04 o 
 -13   7   0        7.31      -33.82     33.82 o 
 -12   7   0       24.24       43.40     34.14 o 
 -11   7   0       21.49       26.20     21.46 o 
 -10   7   0      247.81      240.77     18.29 o 
  -9   7   0      149.63      180.29     41.30 o 
  -8   7   0     1253.55     1255.93     95.28 o 
  -7   7   0      480.35      479.45     15.18 o 
  -6   7   0      300.38      260.03     14.63 o 
  -5   7   0       63.00       36.19      7.58 o 
  -4   7   0    10956.65    11564.62    186.90 o 
  -3   7   0     2521.74     2542.26     52.86 o 
  -2   7   0     3840.15     3848.58     65.03 o 
  -1   7   0      433.55      444.85     14.14 o 
   0   7   0    10478.52    10270.03    251.04 o 
   1   7   0      225.86      244.57     32.52 o 
   2   7   0     4604.78     4583.28    101.40 o 
   3   7   0     3506.92     2944.10     66.89 o 
   4   7   0     2318.46     2252.64     55.38 o 
   5   7   0     1526.61     1335.70     35.13 o 
   6   7   0      161.86      128.94     14.96 o 
   7   7   0     5643.10     5370.04    139.18 o 
   8   7   0      645.48      589.43     31.22 o 
   9   7   0     2552.99     2280.08     58.38 o 
  10   7   0     2791.59     2656.26     71.87 o 
  11   7   0       12.67       55.84     28.29 o 
  12   7   0      181.23      144.38     42.92 o 
  13   7   0      206.33      145.03     48.78 o 
  14   7   0      220.27      132.03     40.97 o 
 -13   8   0      196.72      238.56     27.97 o 
 -12   8   0       14.88       36.28     30.24 o 
 -11   8   0      698.02      701.44     67.64 o 
 -10   8   0     3193.72     3224.12    139.18 o 
  -9   8   0      972.93     1058.32     68.29 o 
  -8   8   0       12.02        0.94     11.47 o 
  -7   8   0       95.07       87.68     28.62 o 
  -6   8   0       52.20       64.39      8.89 o 
  -5   8   0      973.44      863.67     21.41 o 
  -4   8   0      730.81      684.10     25.04 o 
  -3   8   0      374.34      262.64     21.46 o 
  -2   8   0     1221.63     1190.68     27.84 o 
  -1   8   0      779.74      810.79     21.75 o 
   0   8   0      796.32      843.05     59.51 o 
   1   8   0     4608.26     4944.63    113.49 o 
   2   8   0     3108.69     2936.18     69.01 o 
   3   8   0      207.95      175.37     36.10 o 
   4   8   0      493.29      446.97     17.69 o 
   5   8   0       23.21        8.58     19.51 o 
   6   8   0      511.73      466.32     22.11 o 
   7   8   0      208.68      180.73     18.44 o 
   8   8   0     3557.18     3614.69    101.02 o 
   9   8   0        8.03      -14.87     26.01 o 
  10   8   0      276.63      241.13     40.65 o 
  11   8   0      194.77      228.20     27.65 o 
  12   8   0      247.99      230.88     49.43 o 
  13   8   0        0.46       -0.65     46.18 o 
 -13   9   0        7.93      102.76     41.62 o 
 -12   9   0      673.09      771.02     29.64 o 
 -11   9   0        6.35        4.41     13.56 o 
 -10   9   0      244.52      250.96     17.59 o 
  -9   9   0      271.84      235.93     14.94 o 
  -8   9   0      646.04      598.46     20.69 o 
  -7   9   0      463.72      367.10     15.74 o 
  -6   9   0      280.60      221.52     10.62 o 
  -5   9   0      115.82      100.91      8.45 o 
  -4   9   0      138.32       96.62      9.51 o 
  -3   9   0       45.55       20.10      6.24 o 
  -2   9   0      359.63      341.98     13.38 o 
  -1   9   0     1988.57     1795.10     40.65 o 
   0   9   0     4428.43     4275.96    180.48 o 
   1   9   0     2564.52     2577.64     59.17 o 
   2   9   0      262.64      209.53     14.63 o 
   3   9   0      303.72      251.39     17.56 o 
   4   9   0      508.78      485.50     26.34 o 
   5   9   0     1490.73     1444.99     38.26 o 
   6   9   0      943.14      910.21     32.52 o 
   7   9   0       18.69       15.77     13.66 o 
   8   9   0      315.69      246.47     21.67 o 
   9   9   0      219.49      208.23     23.58 o 
  10   9   0      583.15      475.62     41.95 o 
  11   9   0        2.64      -14.96     37.07 o 
  12   9   0      128.69      152.19     44.23 o 
 -13  10   0      596.22      738.08    126.82 o 
 -12  10   0       37.90       51.46     26.01 o 
 -11  10   0       34.32       56.08     42.60 o 
 -10  10   0      166.88      131.12     16.32 o 
  -9  10   0      386.31      339.95     20.93 o 
  -8  10   0      140.21      134.34     16.91 o 
  -7  10   0     1400.93     1395.24     37.46 o 
  -6  10   0      452.42      392.01     16.50 o 
  -5  10   0     1276.99     1141.57     29.22 o 
  -4  10   0      134.12      130.23     26.34 o 
  -3  10   0     1434.50     1413.20     39.67 o 
  -2  10   0      847.58      805.13     46.50 o 
  -1  10   0     1027.21      940.81     39.02 o 
   0  10   0     4610.26     4044.52     85.79 o 
   1  10   0      810.94      853.40     21.57 o 
   2  10   0      243.35      189.40     38.70 o 
   3  10   0     5060.69     5037.79    112.25 o 
   4  10   0     3020.23     2952.94     99.51 o 
   5  10   0      430.04      383.56     16.58 o 
   6  10   0      356.44      340.16     36.75 o 
   7  10   0        9.14        9.78     13.84 o 
   8  10   0       27.05        5.65     17.40 o 
   9  10   0       70.14       52.12     20.56 o 
  10  10   0      184.24      188.53     32.84 o 
  11  10   0      127.56       89.10     39.02 o 
  12  10   0      102.14      152.84     44.23 o 
  13  10   0       14.21      115.77     37.07 o 
 -13  11   0       86.08      102.34     30.27 o 
 -12  11   0      429.38      426.50     24.82 o 
 -11  11   0       70.14       74.27     18.54 o 
 -10  11   0       86.72       56.19     31.22 o 
  -9  11   0     1004.01     1010.03     44.23 o 
  -8  11   0     3550.42     3613.94    119.02 o 
  -7  11   0      819.84      791.30     69.26 o 
  -6  11   0     1683.66     1615.33     60.48 o 
  -5  11   0      500.90      506.92     32.52 o 
  -4  11   0     1408.50     1286.14     84.87 o 
  -3  11   0      136.39      136.86      6.90 o 
  -2  11   0     5308.83     5723.19    129.10 o 
  -1  11   0     2438.73     2319.52     76.09 o 
   0  11   0     1521.99     1385.35     34.95 o 
   1  11   0        8.78        4.57     12.03 o 
   2  11   0     5148.46     5046.33     92.79 o 
   3  11   0      448.02      486.95     18.73 o 
   4  11   0     1129.16     1148.44     34.20 o 
   5  11   0     5513.83     5742.75    123.92 o 
   6  11   0     1270.99     1147.59     35.63 o 
   7  11   0       50.99       39.76     32.19 o 
   8  11   0        3.73       31.53     13.71 o 
   9  11   0      624.46      563.42     42.60 o 
  10  11   0     1540.16     1536.43     64.38 o 
  11  11   0      562.46      530.70     59.83 o 
  12  11   0      596.35      472.17     55.28 o 
 -12  12   0       99.25      120.95     28.57 o 
 -11  12   0      245.41      233.33     19.63 o 
 -10  12   0      107.79       83.02     18.52 o 
  -9  12   0      591.91      533.06     26.68 o 
  -8  12   0      876.18      764.19     39.67 o 
  -7  12   0      122.68      113.82     13.01 o 
  -6  12   0       65.05       37.35      9.43 o 
  -5  12   0      812.64      787.05     23.67 o 
  -4  12   0     2272.33     2141.54    217.55 o 
  -3  12   0       18.06        8.14     24.06 o 
  -2  12   0        2.75       -1.30      6.50 o 
  -1  12   0        2.10        6.35     10.41 o 
   0  12   0        2.62       -1.30      7.80 o 
   1  12   0      732.15      690.00     18.51 o 
   2  12   0     1748.48     1607.71     76.42 o 
   3  12   0      440.47      461.08     20.16 o 
   4  12   0      580.51      505.67     19.35 o 
   5  12   0     1294.44     1302.28     37.97 o 
   6  12   0        8.56      -20.49     20.49 o 
   7  12   0     1179.77     1146.65     98.53 o 
   8  12   0       50.15       54.37     15.64 o 
   9  12   0       25.18        3.71     34.79 o 
  10  12   0      365.60      414.55    109.59 o 
  11  12   0       30.89       74.79     42.92 o 
  12  12   0        8.78      -13.01     42.92 o 
 -12  13   0      306.20      373.79     36.10 o 
 -11  13   0      744.09      741.90     43.57 o 
 -10  13   0      960.83     1010.72    123.57 o 
  -9  13   0      601.99      546.69     38.05 o 
  -8  13   0      273.10      276.11     27.32 o 
  -7  13   0      142.07      144.94     15.71 o 
  -6  13   0     2079.18     2129.18    110.56 o 
  -5  13   0        6.63       -8.08      8.08 o 
  -4  13   0     1005.10      886.47     84.22 o 
  -3  13   0        1.68       -1.16      7.15 o 
  -2  13   0       77.88       50.73      7.15 o 
  -1  13   0       44.31       44.23      7.15 o 
   0  13   0      306.23      208.61      8.89 o 
   1  13   0     3425.05     3354.61     67.31 o 
   2  13   0      211.54      170.12     10.23 o 
   3  13   0       20.64       -4.21     10.41 o 
   4  13   0      116.65       97.11     13.24 o 
   5  13   0     1006.01      961.99     32.84 o 
   6  13   0      984.28      915.45     30.60 o 
   7  13   0     1518.38     1583.14     76.42 o 
   8  13   0      987.84      856.46     58.21 o 
   9  13   0       27.94       16.46     39.67 o 
  10  13   0      104.71      172.35     40.97 o 
  11  13   0       25.27      -26.67     41.62 o 
 -11  14   0       82.37       76.89     22.84 o 
 -10  14   0      602.74      604.58     40.09 o 
  -9  14   0       17.33       12.81     18.54 o 
  -8  14   0      129.86      102.03     15.61 o 
  -7  14   0      376.37      322.58     18.21 o 
  -6  14   0       88.31       61.14      9.76 o 
  -5  14   0      152.28      117.54     33.82 o 
  -4  14   0      384.63      331.11     34.47 o 
  -3  14   0      584.48      508.59     14.31 o 
  -2  14   0      457.78      516.40     27.97 o 
  -1  14   0      382.87      324.54     14.31 o 
   0  14   0      529.91      468.27     17.56 o 
   1  14   0       64.13       54.34      7.19 o 
   2  14   0     1231.21     1182.76     27.87 o 
   3  14   0      606.48      614.12     19.48 o 
   4  14   0     1291.34     1284.90     49.50 o 
   5  14   0       45.43       17.72     12.75 o 
   6  14   0      542.31      561.56     23.46 o 
   7  14   0       52.29       40.88     15.75 o 
   8  14   0      265.16      235.55     29.92 o 
   9  14   0      878.13      788.86     49.75 o 
  10  14   0      286.31      398.03     48.13 o 
  11  14   0        3.13        3.90     41.62 o 
 -11  15   0       10.89       21.46     41.62 o 
 -10  15   0       15.93        1.68     20.91 o 
  -9  15   0        1.83       -6.28     28.62 o 
  -8  15   0      479.49      382.61     62.76 o 
  -7  15   0      589.82      559.44     37.72 o 
  -6  15   0     1116.05     1088.30     46.83 o 
  -5  15   0        5.28      -15.61     15.61 o 
  -4  15   0       10.21       -2.58     26.34 o 
  -3  15   0     1139.65     1203.84     49.43 o 
  -2  15   0     2278.98     2251.59     82.60 o 
  -1  15   0       65.23       41.62     25.36 o 
   0  15   0     1107.77     1013.93     42.27 o 
   1  15   0      100.99      124.40      7.96 o 
   2  15   0      302.16      277.91     12.96 o 
   3  15   0        9.76       16.00      9.11 o 
   4  15   0     2105.36     2230.71     53.08 o 
   5  15   0     1434.07     1427.17     50.82 o 
   6  15   0       17.46       23.63     14.66 o 
   7  15   0      415.90      395.46     22.60 o 
   8  15   0      127.70      146.72     36.42 o 
   9  15   0       15.52       -0.98     17.91 o 
  10  15   0      185.10      273.16     48.13 o 
 -10  16   0      150.95      122.27     45.53 o 
  -9  16   0      262.57      236.74     46.83 o 
  -8  16   0      193.65      227.50     47.15 o 
  -7  16   0      163.94      125.37     19.19 o 
  -6  16   0       80.11       70.89      9.76 o 
  -5  16   0      252.16      217.02     10.05 o 
  -4  16   0       42.53       23.41     28.62 o 
  -3  16   0      260.73      212.67     24.06 o 
  -2  16   0     1019.03      959.30     44.23 o 
  -1  16   0      186.96      198.36     19.51 o 
   0  16   0       20.33       20.16     19.51 o 
   1  16   0     1401.46     1433.80     33.79 o 
   2  16   0      272.71      246.34     40.65 o 
   3  16   0      400.89      350.10     15.64 o 
   4  16   0       26.23       11.71     13.34 o 
   5  16   0       33.99       36.56     43.25 o 
   6  16   0       26.06      -16.02     16.02 o 
   7  16   0       16.48       16.02     16.72 o 
   8  16   0      847.30      881.98     39.22 o 
   9  16   0      512.06      539.81     37.72 o 
  -9  17   0       26.66      -37.07     39.67 o 
  -8  17   0      146.05      166.64     29.96 o 
  -7  17   0       13.48       95.80     29.34 o 
  -6  17   0      581.33      674.71     77.39 o 
  -5  17   0       62.51       58.81     20.94 o 
  -4  17   0      616.04      569.08     50.08 o 
  -3  17   0      596.89      605.50     37.72 o 
  -2  17   0        6.55      -20.81     20.81 o 
  -1  17   0      161.00      150.24     20.16 o 
   0  17   0      461.28      471.52     33.17 o 
   1  17   0       21.22       16.91      7.15 o 
   2  17   0        1.62      -12.03     29.92 o 
   3  17   0      197.25      210.09     29.59 o 
   4  17   0      156.82      142.47     23.41 o 
   5  17   0      141.82      122.10     23.41 o 
   6  17   0        4.54      -14.52     14.52 o 
   7  17   0      142.09      162.26     20.83 o 
   8  17   0       13.84       -5.20     24.06 o 
  -8  18   0        2.91      -10.67     27.18 o 
  -7  18   0      177.05      181.53     35.46 o 
  -6  18   0      197.83      198.63     35.45 o 
  -5  18   0      188.35      259.50     40.97 o 
  -4  18   0       55.15       27.97     34.47 o 
  -3  18   0      338.22      314.13     39.02 o 
  -2  18   0      245.97      260.80     26.01 o 
  -1  18   0       30.21       21.46     23.41 o 
   0  18   0       47.51       93.00     33.82 o 
   1  18   0     1153.24     1222.70     78.70 o 
   2  18   0      638.14      629.71     27.10 o 
   3  18   0       11.27       35.89     15.28 o 
   4  18   0       53.12      100.81     36.42 o 
   6  18   0      368.52      410.39     48.13 o 
   7  18   0      480.72      591.19     64.39 o 
  -7  19   0      163.50      187.97     68.94 o 
  -6  19   0       31.00       42.27     35.12 o 
  -5  19   0       39.00      128.12     40.32 o 
  -4  19   0     1075.00     1104.33     88.45 o 
  -3  19   0       44.68       -5.20     26.67 o 
  -2  19   0      304.29      359.66     33.82 o 
  -1  19   0       59.58       44.23     25.36 o 
   0  19   0      612.61      601.59     40.32 o 
   1  19   0       18.56      -24.06     24.06 o 
   2  19   0        8.37      -37.72     37.72 o 
   3  19   0        6.47      -18.86     35.12 o 
   5  19   0        0.90       51.38     37.07 o 
   6  19   0       60.48       22.76     37.07 o 
  -5  20   0       81.83      131.38     44.88 o 
  -4  20   0       84.21      126.17     29.27 o 
  -3  20   0      411.03      373.96     37.07 o 
  -2  20   0      342.39      345.35     35.77 o 
  -1  20   0       66.40       91.70     29.92 o 
   0  20   0      289.20      379.82     53.33 o 
   1  20   0      476.61      606.80     65.69 o 
   2  20   0      130.05      104.71     40.97 o 
   3  20   0      934.81      994.42     87.80 o 
   4  20   0      230.89      208.77     46.18 o 
  -3  21   0       14.06      -29.92     29.92 o 
  -2  21   0      187.15      217.22     34.47 o 
  -1  21   0       25.19       21.46     30.57 o 
   0  21   0        0.54      -11.71     22.11 o 
   1  21   0      214.63      222.43     46.83 o 
   2  21   0      682.17      641.92     72.84 o 
   0 -21   1        1.19       65.69     49.43 o 
   1 -21   1      387.36      577.53     46.83 o 
  -4 -20   1       21.14       33.17     49.43 o 
  -3 -20   1       24.37      118.37     52.03 o 
  -1 -20   1       31.06       94.30     43.57 o 
   0 -20   1      877.45      931.98     55.28 o 
   1 -20   1      357.58      580.13     59.83 o 
   2 -20   1      168.10      227.63     34.47 o 
   3 -20   1       15.68       26.67     24.71 o 
   4 -20   1      121.84      163.89     31.87 o 
   5 -20   1      331.65      403.23     39.02 o 
  -5 -19   1      519.18      550.22     57.88 o 
  -4 -19   1        3.29       63.09     39.02 o 
  -3 -19   1      257.70      243.89     44.23 o 
  -2 -19   1        7.69      -35.12     35.12 o 
   0 -19   1      718.04      785.65     51.38 o 
   1 -19   1      508.78      532.66     40.32 o 
   2 -19   1       64.73      101.46     27.97 o 
   3 -19   1      131.64      174.95     31.87 o 
   4 -19   1       23.36       66.34     27.32 o 
   5 -19   1       64.15       37.07     27.97 o 
   6 -19   1      112.17      122.27     26.67 o 
   7 -19   1       16.42      109.91     44.23 o 
  -7 -18   1      192.10      314.78     51.38 o 
  -6 -18   1      169.36      209.42     50.08 o 
  -5 -18   1        3.28      -13.01     34.47 o 
  -4 -18   1        1.88       -7.80     33.17 o 
  -3 -18   1      253.71      208.77     42.92 o 
  -2 -18   1      747.52      699.80     58.53 o 
  -1 -18   1       62.18       34.47     34.47 o 
   0 -18   1       91.21       68.94     21.46 o 
   1 -18   1       21.05       40.32     20.16 o 
   2 -18   1        6.09       -3.90     24.71 o 
   3 -18   1     1185.66     1220.10     59.83 o 
   4 -18   1      546.27      563.87     36.42 o 
   5 -18   1      481.00      437.05     46.83 o 
   6 -18   1      181.26      146.33     40.32 o 
   7 -18   1       37.20       69.74     27.75 o 
   8 -18   1       21.96       41.38     27.81 o 
  -8 -17   1       99.01      108.61     36.42 o 
  -7 -17   1        6.19      -20.81     20.81 o 
  -6 -17   1       73.91       93.65     24.06 o 
  -5 -17   1        1.46      -13.42     13.42 o 
  -4 -17   1       51.94       23.48     22.44 o 
  -3 -17   1        0.94       -1.82     15.93 o 
  -2 -17   1        4.36       20.20     22.76 o 
  -1 -17   1      174.65      230.88     26.67 o 
   0 -17   1      424.72      390.87     33.17 o 
   1 -17   1       76.41       14.31     18.21 o 
   2 -17   1      524.88      468.92     35.77 o 
   3 -17   1      131.13      111.86     24.71 o 
   4 -17   1       66.07       39.02     33.17 o 
   5 -17   1       19.94        9.11     22.11 o 
   6 -17   1      757.12      805.96     71.54 o 
   7 -17   1      131.83      151.18     40.00 o 
   8 -17   1      134.71      171.42     29.45 o 
   9 -17   1       99.24      179.50     53.98 o 
  -9 -16   1      332.32      315.43     43.57 o 
  -8 -16   1       22.79      -13.90     17.97 o 
  -7 -16   1      565.09      632.62     31.49 o 
  -6 -16   1       26.04       33.99     14.52 o 
  -5 -16   1      524.62      596.01     42.27 o 
  -4 -16   1      676.52      679.15     28.72 o 
  -3 -16   1       71.07       85.83      9.98 o 
  -2 -16   1      341.56      309.78     16.35 o 
  -1 -16   1        0.25      -20.81     20.81 o 
   0 -16   1        2.51      -19.51     19.51 o 
   1 -16   1      317.45      314.13     22.76 o 
   2 -16   1     1181.09     1201.89     53.33 o 
   3 -16   1     1040.02      919.63     46.18 o 
   4 -16   1      586.21      566.47     35.77 o 
   5 -16   1       18.53       -1.70     21.60 o 
   6 -16   1      887.13      894.10     48.98 o 
   7 -16   1      983.69     1044.38    167.47 o 
   8 -16   1        1.07       -1.65     26.95 o 
   9 -16   1       68.37       -3.90     39.67 o 
  10 -16   1       67.84      125.52     44.23 o 
  -9 -15   1      408.86      526.80     55.93 o 
  -8 -15   1        8.61       17.65     18.73 o 
  -7 -15   1      144.29      174.91     33.49 o 
  -6 -15   1      647.22      721.46     38.60 o 
  -5 -15   1      507.89      467.56     21.65 o 
  -4 -15   1       39.05       32.54     10.54 o 
  -3 -15   1      171.90      153.63     12.68 o 
  -2 -15   1       12.85       -4.69      7.58 o 
  -1 -15   1      300.81      242.59     12.36 o 
   0 -15   1       38.71       45.53     18.21 o 
   1 -15   1      522.46      519.65     24.71 o 
   2 -15   1     1700.52     1770.31     55.28 o 
   3 -15   1      308.30      274.46     22.11 o 
   4 -15   1       32.52       25.36     18.86 o 
   5 -15   1     1255.83     1353.56     75.44 o 
   6 -15   1        0.54        7.15      7.15 o 
   7 -15   1      461.10      446.09     68.29 o 
   8 -15   1        9.61      -20.81     20.81 o 
   9 -15   1       38.21      -24.06     35.77 o 
  10 -15   1       27.04       42.27     39.67 o 
  11 -15   1       61.36        0.65     43.57 o 
 -10 -14   1       31.34       60.48     39.67 o 
  -9 -14   1       10.77       28.29     33.49 o 
  -8 -14   1      346.33      307.33     28.29 o 
  -7 -14   1     1134.94     1146.05     40.04 o 
  -6 -14   1      184.40      201.24     17.40 o 
  -5 -14   1       99.30       96.16     13.66 o 
  -4 -14   1     1105.11     1110.53     34.68 o 
  -3 -14   1      104.93       94.12     10.46 o 
  -2 -14   1      345.49      314.23     18.86 o 
  -1 -14   1     3319.86     3334.31     64.80 o 
   0 -14   1     1019.90     1002.87     40.32 o 
   1 -14   1      174.83      176.90     20.81 o 
   2 -14   1      608.14      593.14     31.22 o 
   3 -14   1     1059.93     1019.13     62.44 o 
   4 -14   1       18.00       -1.77     14.87 o 
   5 -14   1     1009.92      930.50     76.74 o 
   6 -14   1     2196.32     2191.11     57.88 o 
   7 -14   1        1.22       -7.09      9.31 o 
   8 -14   1      137.39      137.13     13.28 o 
   9 -14   1        0.99      -13.28     13.28 o 
  10 -14   1      302.31      353.39     28.95 o 
  11 -14   1      581.95      498.87     91.05 o 
 -10 -13   1       12.28       59.83     37.07 o 
  -9 -13   1      439.43      441.63     68.61 o 
  -8 -13   1       20.97       14.01     17.31 o 
  -7 -13   1     1608.46     1634.58     50.61 o 
  -6 -13   1      681.11      673.60     27.01 o 
  -5 -13   1      404.31      387.38     19.38 o 
  -4 -13   1     2043.60     2073.23     69.26 o 
  -3 -13   1     1810.71     1948.44     53.75 o 
  -2 -13   1      276.47      230.37     10.93 o 
  -1 -13   1       75.93       39.39      7.03 o 
   0 -13   1     2104.35     2016.81     66.99 o 
   1 -13   1       33.98       60.48     16.91 o 
   2 -13   1      747.67      744.03     32.52 o 
   3 -13   1     1739.65     1639.59     61.14 o 
   4 -13   1     1123.91     1108.36     23.63 o 
   5 -13   1      396.71      330.94     61.14 o 
   6 -13   1      576.91      472.83     21.53 o 
   7 -13   1       18.66       -1.30     13.66 o 
   8 -13   1      552.91      470.87     26.67 o 
   9 -13   1      442.42      424.81     52.68 o 
  10 -13   1       83.88       96.44     16.14 o 
  11 -13   1      153.77      179.25     25.50 o 
  12 -13   1      184.61      189.13     28.43 o 
 -11 -12   1      123.59      247.14     44.88 o 
 -10 -12   1      270.87      260.58     29.27 o 
  -9 -12   1     1227.22     1322.60     52.89 o 
  -8 -12   1      377.96      363.84     22.03 o 
  -7 -12   1      276.39      261.58     18.12 o 
  -6 -12   1        5.62      -14.51     46.83 o 
  -5 -12   1     4880.20     5072.05    115.79 o 
  -4 -12   1      231.92      260.48     17.89 o 
  -3 -12   1     3553.86     3486.42     80.48 o 
  -2 -12   1      142.64      154.42      9.53 o 
  -1 -12   1        2.92        7.75      5.93 o 
   0 -12   1      156.07      128.77      8.45 o 
   1 -12   1     1008.26     1084.17     55.28 o 
   2 -12   1     4027.89     4060.93    122.27 o 
   3 -12   1      427.73      400.60     44.88 o 
   4 -12   1       12.20        6.06      5.10 o 
   5 -12   1      338.27      298.97     12.59 o 
   6 -12   1      565.44      547.06     30.24 o 
   7 -12   1     1586.50     1665.65     43.63 o 
   8 -12   1     2014.37     1962.17     67.64 o 
   9 -12   1     1833.91     1759.91     67.64 o 
  10 -12   1       46.97       37.36     25.36 o 
  11 -12   1       51.64       20.59     31.87 o 
  12 -12   1       38.03        4.66     24.83 o 
 -12 -11   1       90.57      114.47     36.42 o 
 -10 -11   1      293.87      291.20     53.98 o 
  -9 -11   1      249.73      231.90     24.72 o 
  -8 -11   1      174.83      179.74     35.45 o 
  -7 -11   1       74.43       97.46     14.22 o 
  -6 -11   1       29.30       11.06     11.85 o 
  -5 -11   1        6.25        6.56     12.81 o 
  -4 -11   1     1450.97     1448.35     37.46 o 
  -3 -11   1      758.37      680.65     22.03 o 
  -2 -11   1       15.43       -5.53     10.08 o 
  -1 -11   1      472.36      512.27     14.79 o 
   0 -11   1     1438.30     1213.60     31.87 o 
   1 -11   1     2149.12     2235.98     93.65 o 
   2 -11   1       49.17       48.78     15.61 o 
   3 -11   1     3709.37     3523.16     81.62 o 
   4 -11   1      419.16      431.97     16.26 o 
   5 -11   1      218.03      167.28     25.04 o 
   6 -11   1      285.84      231.84     72.52 o 
   7 -11   1     1161.96     1118.31     82.27 o 
   8 -11   1      419.45      369.53     17.20 o 
   9 -11   1      609.87      510.29     59.18 o 
  10 -11   1      534.40      485.02     22.48 o 
  11 -11   1       59.43       69.09     13.98 o 
  12 -11   1       94.85      111.29     48.78 o 
  13 -11   1      272.45      318.72     33.91 o 
 -12 -10   1      371.41      375.92     55.28 o 
 -11 -10   1      337.98      292.67     48.78 o 
 -10 -10   1        9.15       47.48     28.62 o 
  -9 -10   1       59.51       64.90     23.65 o 
  -8 -10   1      169.15      135.82     21.14 o 
  -7 -10   1       59.61       43.21     12.81 o 
  -6 -10   1     1142.22     1058.26     37.72 o 
  -5 -10   1     5155.40     5201.97    114.52 o 
  -4 -10   1      431.62      403.03     17.31 o 
  -3 -10   1      956.24      935.70     39.02 o 
  -2 -10   1      133.04      111.47     18.86 o 
  -1 -10   1     1806.95     1585.44     53.01 o 
   0 -10   1     1625.34     1655.85     39.67 o 
   1 -10   1     4493.87     4581.88    176.90 o 
   2 -10   1      769.71      589.18     12.73 o 
   3 -10   1      696.23      652.27     64.39 o 
   4 -10   1      836.39      832.06     27.32 o 
   5 -10   1     1361.42     1446.53     35.05 o 
   6 -10   1     1747.03     1810.77     78.04 o 
   7 -10   1      209.24      174.94     14.02 o 
   8 -10   1      246.67      247.12     23.09 o 
   9 -10   1       42.92       32.28     21.46 o 
  10 -10   1       77.34      102.16     13.80 o 
  11 -10   1       16.29        5.85     20.81 o 
  12 -10   1      544.31      524.26     25.06 o 
  13 -10   1      412.18      508.59     55.28 o 
 -13  -9   1        2.14      -37.07     50.73 o 
 -12  -9   1      214.50      258.20     51.38 o 
 -11  -9   1       92.03      128.12     40.97 o 
 -10  -9   1        8.15        7.76     22.95 o 
  -9  -9   1      647.54      695.05     35.09 o 
  -8  -9   1      758.31      699.80     42.27 o 
  -7  -9   1       67.24       60.90     12.34 o 
  -6  -9   1        0.48      -20.49     20.49 o 
  -5  -9   1      377.10      342.47     16.35 o 
  -4  -9   1        8.35       -8.89      8.89 o 
  -3  -9   1     2149.39     2053.48    125.85 o 
  -2  -9   1      203.40      144.31     10.78 o 
  -1  -9   1     9494.92     8821.35    158.29 o 
   0  -9   1      644.19      641.27     20.16 o 
   1  -9   1      903.62      864.35     26.01 o 
   2  -9   1     4433.13     4535.57     86.17 o 
   3  -9   1     1535.77     1397.81     45.85 o 
   4  -9   1     1334.23     1270.54     30.07 o 
   5  -9   1      802.36      677.40     20.41 o 
   6  -9   1      102.50       79.12      8.66 o 
   7  -9   1        2.16      -14.96     14.96 o 
   8  -9   1        8.74        4.67     12.01 o 
   9  -9   1      696.85      714.62     54.96 o 
  10  -9   1     1031.12      941.97     45.53 o 
  11  -9   1      684.52      665.72     31.04 o 
  12  -9   1        2.88       78.75     43.25 o 
  13  -9   1      174.05      139.92     26.71 o 
  14  -9   1      112.60      175.87     33.15 o 
 -13  -8   1      870.08      982.71     83.25 o 
 -12  -8   1       45.38       21.46     42.92 o 
 -11  -8   1      417.34      355.75     49.43 o 
 -10  -8   1      319.19      346.12     58.21 o 
  -9  -8   1     2925.04     2905.89     91.95 o 
  -8  -8   1        3.50        1.65     17.78 o 
  -7  -8   1     2119.26     1939.66     62.21 o 
  -6  -8   1     1050.29     1052.22     31.02 o 
  -5  -8   1     1125.71     1045.23     56.58 o 
  -4  -8   1       28.41        9.16      9.84 o 
  -3  -8   1     4593.46     4219.08     92.31 o 
  -2  -8   1     7598.46     7177.63    207.14 o 
  -1  -8   1      521.85      437.67     15.36 o 
   0  -8   1      861.89      816.87     26.01 o 
   1  -8   1     6313.69     6044.56    151.54 o 
   2  -8   1      120.28      112.18     40.65 o 
   3  -8   1     2628.00     2500.81     53.01 o 
   4  -8   1     2012.33     1985.09     45.53 o 
   5  -8   1     5784.68     6050.40    108.13 o 
   6  -8   1     1206.14     1239.63     29.68 o 
   7  -8   1       16.47       17.46     11.72 o 
   8  -8   1      472.63      437.24     18.21 o 
   9  -8   1     1057.27     1074.89     33.13 o 
  10  -8   1      278.18      275.76     14.26 o 
  11  -8   1     2197.90     2220.37     98.53 o 
  12  -8   1      117.82      146.41     17.92 o 
  13  -8   1       26.51       34.91     82.92 o 
  14  -8   1      294.99      345.31     38.10 o 
 -13  -7   1        7.32       11.71     46.83 o 
 -12  -7   1      117.59       86.60     20.49 o 
 -11  -7   1      287.90      229.25     34.14 o 
 -10  -7   1       71.16       43.97     20.81 o 
  -9  -7   1     1682.43     1777.12     90.08 o 
  -8  -7   1      100.13       78.07     26.99 o 
  -7  -7   1      256.99      216.08     26.99 o 
  -6  -7   1     1191.72     1056.08     62.11 o 
  -5  -7   1     1299.69     1244.22     28.96 o 
  -4  -7   1      292.70      240.67     15.93 o 
  -3  -7   1     1089.67     1012.47     28.10 o 
  -2  -7   1       23.07       20.21      8.96 o 
  -1  -7   1      326.06      332.56     22.76 o 
   0  -7   1       95.92      163.24      9.76 o 
   1  -7   1     3897.45     3835.25     98.86 o 
   2  -7   1     7450.26     6874.15    237.39 o 
   3  -7   1      318.36      401.73     11.38 o 
   4  -7   1      393.77      399.82     16.45 o 
   5  -7   1       40.92       12.20      7.46 o 
   6  -7   1      947.35      959.51     27.27 o 
   7  -7   1      225.32      222.47     14.96 o 
   8  -7   1       38.49       33.70     19.51 o 
   9  -7   1     3594.25     3968.03     87.26 o 
  10  -7   1      352.63      349.59     41.62 o 
  11  -7   1      104.91       91.25     30.57 o 
  12  -7   1      906.31      849.42     37.07 o 
  13  -7   1     1696.42     1879.58    127.47 o 
  14  -7   1        0.56      109.91     43.57 o 
 -14  -6   1       18.44       -2.60     52.68 o 
 -13  -6   1      252.20      182.10     53.33 o 
 -12  -6   1       50.77       -0.98     20.16 o 
 -11  -6   1     2857.17     2820.98    101.13 o 
 -10  -6   1      518.14      483.69     21.37 o 
  -9  -6   1        1.58       14.15     10.79 o 
  -8  -6   1        9.87       -8.97     10.63 o 
  -7  -6   1     1302.60     1234.45     42.60 o 
  -6  -6   1      766.13      703.34     41.62 o 
  -5  -6   1     1890.29     1781.99     69.59 o 
  -4  -6   1     1989.64     2000.72     43.90 o 
  -3  -6   1      147.02      137.76     11.06 o 
  -2  -6   1     2320.08     2420.65     56.31 o 
  -1  -6   1      847.87      898.82     24.64 o 
   0  -6   1     1294.12     1129.05     33.82 o 
   1  -6   1     5263.77     4885.14    101.41 o 
   2  -6   1      116.32      150.32     22.44 o 
   3  -6   1     2958.52     3070.51     48.96 o 
   4  -6   1      154.13      186.24      9.16 o 
   5  -6   1        1.30      -11.38     11.38 o 
   6  -6   1     5845.44     6554.21    147.88 o 
   7  -6   1     1024.61     1122.19     29.29 o 
   8  -6   1       24.22       21.77     11.09 o 
   9  -6   1        0.62        3.40     12.81 o 
  10  -6   1       21.47       12.36     15.15 o 
  11  -6   1       99.39      109.96     26.67 o 
  12  -6   1       43.73       70.27     21.09 o 
  13  -6   1      158.33      106.66     27.97 o 
 -14  -5   1      169.06      213.32     58.53 o 
 -13  -5   1      600.04      545.01     65.69 o 
 -12  -5   1      380.79      347.20     26.59 o 
 -11  -5   1       56.55       70.48     35.12 o 
 -10  -5   1      448.27      392.55     20.69 o 
  -9  -5   1       20.48       16.55     11.31 o 
  -8  -5   1        7.57        6.18     10.58 o 
  -7  -5   1     2947.78     2952.15     69.63 o 
  -6  -5   1     1098.01      947.55     26.68 o 
  -5  -5   1       57.01       14.61     24.06 o 
  -4  -5   1     1273.24     1279.94     29.43 o 
  -3  -5   1      920.22      954.77     30.89 o 
  -2  -5   1     2253.09     2088.56     53.98 o 
  -1  -5   1      940.14      783.73     21.65 o 
   0  -5   1     9928.63     9609.25    233.48 o 
   1  -5   1     4272.19     3901.28    102.43 o 
   2  -5   1      477.33      483.34     26.67 o 
   3  -5   1     1000.82     1016.20     21.55 o 
   4  -5   1    11186.89    12058.95    191.03 o 
   5  -5   1     1664.96     1280.92     30.61 o 
   6  -5   1       97.44      108.55     12.36 o 
   7  -5   1     2523.96     2688.27     70.58 o 
   8  -5   1      130.01      119.48     25.04 o 
   9  -5   1     1027.19     1133.09     35.23 o 
  10  -5   1       70.07       66.82     23.74 o 
  11  -5   1       30.92       47.34     20.81 o 
  12  -5   1     1355.76     1464.26     62.25 o 
  13  -5   1      289.34      306.98     27.32 o 
  14  -5   1       18.83       44.88     34.47 o 
 -14  -4   1       54.00      111.86     35.77 o 
 -12  -4   1        1.45      -22.86     32.19 o 
 -11  -4   1     1337.72     1207.51     65.69 o 
 -10  -4   1       58.42       37.85     13.54 o 
  -9  -4   1      384.97      402.17     19.94 o 
  -8  -4   1      610.31      671.36     23.09 o 
  -7  -4   1     3831.23     3645.90    201.62 o 
  -6  -4   1      712.89      704.15     25.04 o 
  -5  -4   1     7240.08     7158.92    149.36 o 
  -4  -4   1     7536.19     7901.68    237.39 o 
  -3  -4   1       93.84      191.58      9.66 o 
  -2  -4   1      945.47      943.30     22.06 o 
  -1  -4   1     2975.96     2821.26     64.55 o 
   0  -4   1     1057.65      935.89     23.41 o 
   1  -4   1     3443.34     3343.80    146.01 o 
   2  -4   1    11881.71    12473.13    172.69 o 
   3  -4   1    10203.32    10733.57    187.85 o 
   4  -4   1     4124.17     4207.27     81.55 o 
   5  -4   1        6.72       17.47      9.53 o 
   6  -4   1     1575.00     1653.21     62.44 o 
   7  -4   1       23.24       -1.65      9.43 o 
   8  -4   1      160.28      150.26     14.63 o 
   9  -4   1      869.46      888.31     50.73 o 
  10  -4   1      144.85      146.80     31.22 o 
  11  -4   1        8.39       -8.79     25.69 o 
  12  -4   1      206.92      232.88     21.14 o 
  13  -4   1        5.78       16.91     26.67 o 
  14  -4   1      163.27      186.01     48.13 o 
  15  -4   1      167.76      245.19     44.23 o 
 -14  -3   1      118.95      116.42     53.33 o 
 -13  -3   1        3.54       38.37     34.47 o 
 -12  -3   1       20.82      -12.08     17.31 o 
 -11  -3   1       56.93       23.55     12.80 o 
 -10  -3   1      228.26      152.19     16.91 o 
  -9  -3   1     1897.73     1965.44     50.49 o 
  -8  -3   1        1.46       -2.71     11.21 o 
  -7  -3   1     3177.01     3202.74     76.52 o 
  -6  -3   1       32.31       14.52     11.38 o 
  -5  -3   1     7005.06     7320.07    154.02 o 
  -4  -3   1     1934.52     1907.43     63.74 o 
  -3  -3   1     1291.07     1129.69     26.42 o 
  -2  -3   1    13922.02    13829.59    237.53 o 
  -1  -3   1     9003.98     8319.38    397.05 o 
   0  -3   1      531.75      498.19     19.51 o 
   1  -3   1     1860.87     1828.20     37.72 o 
   2  -3   1       10.72        4.47      4.92 o 
   3  -3   1      228.90      217.99     12.03 o 
   4  -3   1     5669.95     6272.85    134.69 o 
   5  -3   1     8367.66     9320.42    196.07 o 
   6  -3   1     1640.01     1917.80     70.57 o 
   7  -3   1      422.02      504.46     42.92 o 
   8  -3   1     2121.19     2175.72     74.79 o 
   9  -3   1     1728.41     1722.80     48.75 o 
  10  -3   1      848.60      853.98     30.70 o 
  11  -3   1      107.32       95.31     22.76 o 
  12  -3   1       26.10       29.39     19.81 o 
  13  -3   1      399.29      427.95     33.17 o 
  14  -3   1      175.19      219.18     35.12 o 
  15  -3   1      586.50      672.49     63.74 o 
 -14  -2   1        2.03       13.01     48.78 o 
 -13  -2   1       55.97       17.92     21.14 o 
 -12  -2   1      637.02      734.38     35.93 o 
 -11  -2   1      280.93      324.37     18.88 o 
 -10  -2   1      696.02      728.67     27.97 o 
  -9  -2   1      916.70      825.19     27.94 o 
  -8  -2   1     1617.62     1651.45     43.82 o 
  -7  -2   1       48.48        9.93     10.53 o 
  -6  -2   1      874.84      939.73     29.03 o 
  -5  -2   1    15399.41    16012.59    325.08 o 
  -4  -2   1      211.81      101.25     10.20 o 
  -3  -2   1      119.60       83.96     18.21 o 
  -2  -2   1     3084.27     3339.59     92.35 o 
  -1  -2   1        5.39       81.95     11.06 o 
   0  -2   1    14584.52    14017.48    459.16 o 
   1  -2   1      149.25      248.22     33.82 o 
   2  -2   1       84.02      119.20      6.10 o 
   3  -2   1     5791.00     6214.60    189.91 o 
   4  -2   1       10.16        8.02      9.11 o 
   5  -2   1     1321.54     1605.78     51.28 o 
   6  -2   1     1937.43     2018.65     63.46 o 
   7  -2   1      420.49      477.06     33.17 o 
   8  -2   1      573.09      564.53     40.65 o 
   9  -2   1      343.55      382.04     27.13 o 
  10  -2   1     1268.39     1367.09     54.96 o 
  11  -2   1      186.61      191.55     34.79 o 
  12  -2   1     1422.31     1498.51    116.09 o 
  13  -2   1      392.67      379.82     42.92 o 
  14  -2   1       18.69        5.20     31.22 o 
  15  -2   1        9.53      -52.68     52.68 o 
 -14  -1   1       31.83       72.84     37.72 o 
 -13  -1   1     1155.86     1115.06     72.84 o 
 -12  -1   1       60.00       70.09     16.26 o 
 -11  -1   1     1241.60     1330.91     43.07 o 
 -10  -1   1      719.25      712.04     28.03 o 
  -9  -1   1     1402.04     1246.43     51.38 o 
  -8  -1   1     1179.16     1147.96     41.39 o 
  -7  -1   1     2027.00     1823.64     73.49 o 
  -6  -1   1     2439.52     2383.88     71.55 o 
  -5  -1   1      217.45      328.24     21.02 o 
  -4  -1   1    18579.68    17860.38    433.66 o 
  -3  -1   1     1728.02     1854.91     68.61 o 
  -2  -1   1     4960.28     4853.11    120.43 o 
  -1  -1   1     2609.81     2777.96     77.72 o 
   1  -1   1    20905.04    18864.55   1032.47 o 
   2  -1   1     3627.97     4217.67    147.63 o 
   3  -1   1     6177.08     7043.54    176.82 o 
   4  -1   1      105.63      116.74     11.67 o 
   5  -1   1     1938.80     1934.38     58.53 o 
   6  -1   1     3994.92     4537.56    128.77 o 
   7  -1   1    15563.71    16471.54    390.44 o 
   8  -1   1      138.04      175.65     20.81 o 
   9  -1   1      407.99      442.42     26.30 o 
  10  -1   1      300.59      294.67     23.41 o 
  11  -1   1     2002.86     2216.62     83.46 o 
  12  -1   1      335.33      350.88     27.01 o 
  13  -1   1      118.55      141.78     30.57 o 
  14  -1   1        6.28      -33.17     44.23 o 
  15  -1   1       29.99       11.06     50.08 o 
 -14   0   1       26.13       -9.76     49.43 o 
 -13   0   1      291.49      326.39     28.62 o 
 -12   0   1      508.77      483.34     60.81 o 
 -11   0   1      176.58       88.88     50.08 o 
 -10   0   1      944.52      971.80     44.04 o 
  -9   0   1      609.11      646.35     32.64 o 
  -8   0   1      508.35      430.42     64.39 o 
  -7   0   1     1363.42     1470.04     47.59 o 
  -6   0   1      948.04     1211.40     85.52 o 
  -5   0   1     9228.26     9732.18    346.00 o 
  -4   0   1      358.16      342.20     17.95 o 
  -3   0   1     1725.43     1895.28     99.18 o 
  -2   0   1       92.11      202.92     17.56 o 
  -1   0   1    17898.87    15460.01    514.44 o 
   2   0   1      449.75      572.33     24.06 o 
   3   0   1    10599.27    11566.74    279.15 o 
   4   0   1    10188.99    10988.75    271.32 o 
   5   0   1      605.91      616.70     25.83 o 
   6   0   1     7260.74     7974.75    200.67 o 
   7   0   1      664.66      738.32     30.46 o 
   8   0   1       15.32        6.35     13.31 o 
   9   0   1       43.13       60.78     17.31 o 
  10   0   1      237.97      217.99     19.97 o 
  11   0   1     1251.29     1201.88     54.31 o 
  12   0   1      709.45      662.46     49.75 o 
  13   0   1      281.96      237.95     36.75 o 
  14   0   1      424.82      390.87     61.79 o 
 -13   1   1       11.67      -20.16     21.46 o 
 -12   1   1       61.26      104.71     39.67 o 
 -11   1   1     1438.70     1456.08     60.24 o 
 -10   1   1       79.36       19.06     20.45 o 
  -9   1   1      600.64      611.13     30.92 o 
  -8   1   1     1322.73     1473.09     71.54 o 
  -7   1   1      918.79      923.32     35.00 o 
  -6   1   1       65.34       83.52     16.25 o 
  -5   1   1       24.32      128.90     32.52 o 
  -4   1   1      877.38      919.97     34.70 o 
  -3   1   1     2634.79     2963.33     85.50 o 
  -2   1   1      393.95      459.16     23.41 o 
   1   1   1     1892.17     1579.10     60.48 o 
   3   1   1    12331.86    13210.89    312.92 o 
   4   1   1      434.96      555.86     22.06 o 
   5   1   1      583.80      795.58     27.68 o 
   6   1   1       12.17       29.33     13.01 o 
   7   1   1     1048.49     1252.18     44.67 o 
   8   1   1        1.93       19.35     12.81 o 
   9   1   1      140.65      143.86     29.92 o 
  10   1   1     1042.54      977.89     29.67 o 
  11   1   1      376.00      361.08     19.25 o 
  12   1   1      411.17      455.73     23.40 o 
  13   1   1      431.12      402.49     28.84 o 
  14   1   1      430.33      340.14     46.83 o 
  15   1   1        1.17       16.26     52.03 o 
 -14   2   1       57.63       83.90     48.13 o 
 -12   2   1      113.96      106.01     27.97 o 
 -11   2   1      187.93      150.25     22.02 o 
 -10   2   1     4321.96     4831.74    189.91 o 
  -9   2   1     3480.01     3695.20    111.57 o 
  -8   2   1       59.82       50.91     15.40 o 
  -7   2   1     1055.80     1136.64     40.90 o 
  -6   2   1     1953.90     2253.25     77.07 o 
  -5   2   1       34.57      105.03     19.51 o 
  -4   2   1       13.17      -13.33     13.33 o 
  -3   2   1     9960.59    11195.68    280.93 o 
  -2   2   1     1311.50     1424.97     40.32 o 
  -1   2   1     9742.85    10649.27    250.07 o 
   0   2   1     1042.20     1101.08     29.92 o 
   3   2   1    22050.47    22370.24    419.14 o 
   4   2   1       28.97       19.51     22.44 o 
   5   2   1     5267.48     5784.88    123.20 o 
   6   2   1      250.05      196.92     12.16 o 
   7   2   1     1401.49     1402.22     37.03 o 
   8   2   1     3964.70     3755.89    155.11 o 
   9   2   1     4695.93     4680.30    103.02 o 
  10   2   1     2563.47     2624.73     68.44 o 
  11   2   1       44.17       41.83     12.17 o 
  12   2   1      335.20      352.22     20.08 o 
  13   2   1      802.61      753.91     50.73 o 
  14   2   1     1637.02     1665.60    125.52 o 
  15   2   1      172.69      148.94     53.33 o 
 -14   3   1       39.43      -42.92     46.18 o 
 -13   3   1      165.79      145.03     27.97 o 
 -12   3   1      284.53      282.21     29.63 o 
 -11   3   1     2737.38     3202.81    160.64 o 
 -10   3   1      108.44      148.52     37.07 o 
  -9   3   1     3125.74     3382.26    106.27 o 
  -8   3   1      338.55      355.19     23.06 o 
  -7   3   1     1599.93     1877.25     58.14 o 
  -6   3   1      421.45      486.89     22.27 o 
  -5   3   1    13915.56    15770.41    830.53 o 
  -4   3   1     2578.42     3164.09    217.87 o 
  -3   3   1      150.61      157.20     33.49 o 
  -2   3   1     3289.13     3759.86    164.22 o 
   2   3   1    28913.08    28418.68    920.93 o 
   3   3   1    26987.57    27325.06    533.31 o 
   4   3   1      837.88      882.98     23.58 o 
   5   3   1     2603.15     2963.86     93.98 o 
   6   3   1     3885.63     3711.95     81.42 o 
   7   3   1      822.07      701.54     20.69 o 
   8   3   1      305.43      344.39     28.29 o 
   9   3   1      422.48      417.38     16.87 o 
  10   3   1      402.04      366.30     41.30 o 
  11   3   1      240.54      244.28     14.87 o 
  12   3   1      265.36      251.06     46.50 o 
  13   3   1     1955.41     1895.37    216.57 o 
  14   3   1        6.20      -29.27     35.12 o 
  15   3   1        0.16       -3.25     51.38 o 
 -14   4   1      343.57      431.85     57.88 o 
 -13   4   1       41.91       31.87     26.01 o 
 -12   4   1        5.82      -10.32     17.81 o 
 -11   4   1       93.34      107.05     67.64 o 
 -10   4   1      218.46      190.42     18.40 o 
  -9   4   1      335.42      341.17     21.46 o 
  -8   4   1     1860.01     1850.85     60.48 o 
  -7   4   1     3922.77     4496.65    105.61 o 
  -6   4   1      605.64      692.71     24.91 o 
  -5   4   1       28.58       55.49     21.79 o 
  -4   4   1      167.96      165.29     12.19 o 
  -3   4   1       63.85       47.52     12.36 o 
  -2   4   1    11787.84    12641.73    478.02 o 
  -1   4   1      294.40      377.94     16.91 o 
   0   4   1     6218.05     6407.47    153.49 o 
   1   4   1     6512.95     6341.85    150.33 o 
   2   4   1    25305.96    24346.33    654.60 o 
   3   4   1     3571.16     3611.28     78.23 o 
   4   4   1     4380.66     4013.21     74.70 o 
   5   4   1     1226.96     1159.61     34.47 o 
   6   4   1     1635.81     1667.24     44.88 o 
   7   4   1      657.03      556.14     18.99 o 
   8   4   1      102.84      140.19     10.79 o 
   9   4   1      423.42      448.96     17.97 o 
  10   4   1       73.75       93.46     13.32 o 
  11   4   1      200.77      189.76     15.82 o 
  12   4   1      186.08      173.78     16.94 o 
  13   4   1       11.75      -42.92     42.92 o 
  14   4   1        0.95      -37.07     48.13 o 
  15   4   1      129.45       50.73     39.02 o 
 -14   5   1      115.66      152.19     48.13 o 
 -13   5   1     1538.26     1646.09     80.65 o 
 -12   5   1      375.65      354.28     22.84 o 
 -11   5   1       15.64       -0.41     20.16 o 
 -10   5   1      300.91      249.37     19.34 o 
  -9   5   1      461.72      434.88     21.79 o 
  -8   5   1     2524.78     2882.80     75.06 o 
  -7   5   1       74.13      104.19     13.98 o 
  -6   5   1     6356.25     6874.05    263.73 o 
  -5   5   1       51.61       36.59     11.39 o 
  -4   5   1      424.48      608.95     20.09 o 
  -3   5   1      867.68      885.20     20.15 o 
  -2   5   1       19.40        5.79      8.78 o 
  -1   5   1    10703.35    10999.69    620.46 o 
   0   5   1     2142.20     2202.96     49.52 o 
   1   5   1      649.52      721.95     30.57 o 
   2   5   1     1940.75     1779.15     54.73 o 
   3   5   1     2184.19     2350.99     94.63 o 
   4   5   1     1398.28     1216.14     31.52 o 
   5   5   1     3463.46     3568.93     68.06 o 
   6   5   1      592.63      534.93     17.31 o 
   7   5   1      808.77      669.82     46.83 o 
   8   5   1     4898.50     4907.10    105.02 o 
   9   5   1      486.81      530.15     20.25 o 
  10   5   1      279.73      235.68     15.36 o 
  11   5   1       16.01      -16.44     26.67 o 
  12   5   1       95.09       66.60     15.92 o 
  13   5   1      306.06      243.24     47.48 o 
  14   5   1       20.68      -48.13     48.13 o 
 -14   6   1      141.71       36.42     45.53 o 
 -13   6   1       41.61       34.47     26.34 o 
 -12   6   1       48.35       86.56     32.84 o 
 -11   6   1       17.55       10.36     17.81 o 
 -10   6   1        3.89      -10.13     18.54 o 
  -9   6   1       74.10       56.56     15.28 o 
  -8   6   1     1855.78     1950.62     55.70 o 
  -7   6   1      858.20      877.10     29.05 o 
  -6   6   1     1447.62     1604.70     64.71 o 
  -5   6   1      262.64      248.95     13.23 o 
  -4   6   1    12500.37    13537.19    518.35 o 
  -3   6   1     2897.79     3060.89     54.82 o 
  -2   6   1     6167.58     6755.07    171.26 o 
  -1   6   1     1658.88     1594.35     39.20 o 
   0   6   1     3111.14     3000.63    182.75 o 
   1   6   1    20095.99    19889.91    463.49 o 
   2   6   1       57.27       47.20     11.71 o 
   3   6   1    22736.16    21967.12    430.55 o 
   4   6   1     9532.81     9424.07    196.07 o 
   5   6   1       44.32       12.33     11.06 o 
   6   6   1       63.49       34.87     16.58 o 
   7   6   1     3812.38     3782.74     83.97 o 
   8   6   1      154.84      130.02     20.81 o 
   9   6   1       56.64       49.08     11.38 o 
  10   6   1      331.45      349.01     49.10 o 
  11   6   1      122.33      164.42     24.81 o 
  12   6   1        0.10        1.95     37.07 o 
  13   6   1        3.11       17.56     27.97 o 
  14   6   1      735.06      612.65     64.39 o 
 -14   7   1       12.99       91.05     44.88 o 
 -13   7   1       99.44       92.41     45.53 o 
 -12   7   1      102.82      114.36     19.99 o 
 -11   7   1       38.02      -18.64     42.27 o 
 -10   7   1        7.08       -0.93     14.37 o 
  -9   7   1     2536.19     2778.52     74.71 o 
  -8   7   1      733.69      720.48     33.88 o 
  -7   7   1     1449.41     1554.88     47.28 o 
  -6   7   1      216.54      223.40     13.71 o 
  -5   7   1     8589.88     9388.44    177.51 o 
  -4   7   1      430.60      544.31     16.58 o 
  -3   7   1       38.63       40.26      7.76 o 
  -2   7   1      335.68      468.15     12.03 o 
  -1   7   1    13788.95    15055.72    253.39 o 
   0   7   1     1365.56     1209.02     51.70 o 
   1   7   1      191.10      173.78     12.68 o 
   2   7   1     2560.37     2979.86     80.92 o 
   3   7   1     9324.40     9454.28    210.72 o 
   4   7   1      466.30      452.59     23.09 o 
   5   7   1     1602.67     1652.57     43.40 o 
   6   7   1     1463.93     1427.60     62.76 o 
   7   7   1      462.15      437.94     22.87 o 
   8   7   1      818.99      735.54     36.42 o 
   9   7   1     1198.77     1108.15     53.98 o 
  10   7   1      200.25      136.87     22.13 o 
  11   7   1      330.30      292.64     26.37 o 
  12   7   1       33.86       13.66     38.37 o 
  13   7   1      182.43      169.75     35.77 o 
  14   7   1       38.02       32.52     53.98 o 
 -13   8   1       13.75       28.48     23.28 o 
 -12   8   1      790.82      856.08     36.23 o 
 -11   8   1      326.14      311.24     41.62 o 
 -10   8   1      254.10      299.94     21.55 o 
  -9   8   1      375.28      427.29     21.56 o 
  -8   8   1     2566.40     2552.01    106.99 o 
  -7   8   1      426.85      402.84     18.71 o 
  -6   8   1      252.54      229.72     12.31 o 
  -5   8   1     1681.66     1542.66     38.56 o 
  -4   8   1      309.98      229.93     11.38 o 
  -3   8   1        3.79       -2.13      7.48 o 
  -2   8   1     6186.90     6348.84    138.18 o 
  -1   8   1      808.32      588.26     27.64 o 
   0   8   1       37.22       41.18      7.58 o 
   1   8   1      996.69     1263.69     73.17 o 
   2   8   1      329.92      314.93     15.09 o 
   3   8   1      510.51      525.53     30.24 o 
   4   8   1      274.40      235.02     29.92 o 
   5   8   1     2058.57     2186.70     54.65 o 
   6   8   1     6867.13     6831.90    151.21 o 
   7   8   1      598.93      523.71     40.32 o 
   8   8   1      944.57      861.49     35.37 o 
   9   8   1      415.17      386.23     22.76 o 
  10   8   1     1765.06     1776.20     63.63 o 
  11   8   1        3.74       -9.08     20.67 o 
  12   8   1       27.51       31.22     38.37 o 
  13   8   1      194.69      245.84     41.62 o 
  14   8   1      362.66      483.88     67.64 o 
 -13   9   1     1452.45     1478.54    184.71 o 
 -12   9   1      309.06      304.72     21.60 o 
 -11   9   1        4.82        7.15     15.16 o 
 -10   9   1        2.07        4.00     14.81 o 
  -9   9   1      136.24      121.74     14.02 o 
  -8   9   1      465.36      478.53     20.23 o 
  -7   9   1     1274.83     1277.51     35.84 o 
  -6   9   1     1971.67     1986.56     46.64 o 
  -5   9   1      244.11      227.48     11.79 o 
  -4   9   1       77.04       50.12      7.40 o 
  -3   9   1     6694.80     7349.94    139.99 o 
  -2   9   1     2194.15     2047.01     45.85 o 
  -1   9   1      957.60      978.07     25.85 o 
   0   9   1     3652.00     3615.20    127.47 o 
   1   9   1       93.34       86.73      8.78 o 
   2   9   1     1041.18     1018.80     34.45 o 
   3   9   1      599.39      536.56     22.76 o 
   4   9   1     7883.77     7450.18    160.32 o 
   5   9   1     5108.23     5031.95    110.00 o 
   6   9   1      820.21      711.17     23.58 o 
   7   9   1      273.82      255.05     24.06 o 
   8   9   1      807.46      703.05     31.23 o 
   9   9   1      735.97      599.39     33.32 o 
  10   9   1     1818.34     1862.41     68.06 o 
  11   9   1      149.57      201.41     53.01 o 
  12   9   1       40.63       37.07     39.67 o 
  13   9   1       13.51       13.66     33.82 o 
 -13  10   1      776.76      883.90     54.96 o 
 -12  10   1      260.17      290.90     29.59 o 
 -11  10   1        1.50       39.93     34.14 o 
 -10  10   1      302.09      259.70     31.54 o 
  -9  10   1      888.26      848.35     29.20 o 
  -8  10   1      328.50      354.34     23.41 o 
  -7  10   1      118.30      126.95     13.01 o 
  -6  10   1       31.74       38.20      9.72 o 
  -5  10   1        0.02       -7.98      7.98 o 
  -4  10   1      609.31      600.41     22.84 o 
  -3  10   1      571.70      561.68     21.46 o 
  -2  10   1     1677.80     1559.93     38.37 o 
  -1  10   1     5981.59     5787.67    143.73 o 
   0  10   1     2083.48     2161.84     61.79 o 
   1  10   1      662.08      640.43     26.01 o 
   2  10   1     3386.26     3366.52     66.17 o 
   3  10   1     3681.32     3533.46     78.57 o 
   4  10   1        0.89       -9.88      9.88 o 
   5  10   1     2654.48     2549.02     62.32 o 
   6  10   1     1850.29     1748.20     47.00 o 
   7  10   1       29.53       28.55     12.78 o 
   8  10   1      141.17      136.57     14.35 o 
   9  10   1     1797.08     1707.28     62.52 o 
  10  10   1      837.32      832.65     53.98 o 
  11  10   1      136.12      135.28     40.32 o 
  12  10   1        8.81       14.96     39.67 o 
 -13  11   1      301.50      335.10     52.35 o 
 -12  11   1      710.81      618.05     33.87 o 
 -11  11   1      599.73      574.43     29.99 o 
 -10  11   1      101.90       89.48     25.69 o 
  -9  11   1       46.51       39.90     13.98 o 
  -8  11   1        6.08        5.07     27.32 o 
  -7  11   1     1925.21     1724.47     65.07 o 
  -6  11   1     2340.13     2345.04     57.56 o 
  -5  11   1     1690.91     1802.70     75.44 o 
  -4  11   1     1885.57     1975.49    156.74 o 
  -3  11   1      377.63      340.02     11.55 o 
  -2  11   1      559.77      662.24     17.76 o 
  -1  11   1      328.61      386.38     13.28 o 
   0  11   1     1508.77     1578.45     46.83 o 
   1  11   1       43.37       35.03      9.11 o 
   2  11   1     3186.24     3129.40     61.95 o 
   3  11   1      263.08      226.86     26.67 o 
   4  11   1     1347.12     1242.86     43.57 o 
   5  11   1      616.19      551.68     20.56 o 
   6  11   1      111.33      128.13     13.79 o 
   7  11   1      557.57      541.78     35.77 o 
   8  11   1       30.58       11.60     22.44 o 
   9  11   1      802.95      780.37     39.08 o 
  10  11   1      204.46      191.94     25.91 o 
  11  11   1       37.32        3.25     37.72 o 
  12  11   1       14.61        8.45     29.27 o 
  13  11   1       73.21       35.77     53.98 o 
 -12  12   1      406.01      414.23     38.26 o 
 -11  12   1        0.48        4.88     16.56 o 
 -10  12   1     1760.19     1735.38     51.20 o 
  -9  12   1      908.93      825.09     75.12 o 
  -8  12   1      118.88      118.71     22.11 o 
  -7  12   1      242.35      181.88     14.55 o 
  -6  12   1     1891.54     1805.43     64.39 o 
  -5  12   1     1121.30      982.13     58.53 o 
  -4  12   1      419.96      281.08     40.32 o 
  -3  12   1     1845.22     1863.62    105.04 o 
  -2  12   1      735.61      814.27     20.94 o 
  -1  12   1     3035.33     3159.35     71.19 o 
   0  12   1       49.66       39.33     10.41 o 
   1  12   1     4173.73     3943.69     86.73 o 
   2  12   1     1103.54     1022.72     26.09 o 
   3  12   1      271.02      242.80     13.75 o 
   4  12   1     1659.31     1585.08     44.12 o 
   5  12   1     1653.81     1507.99     40.00 o 
   6  12   1     2620.82     2646.19     65.13 o 
   7  12   1       43.70       22.23     13.89 o 
   8  12   1      410.57      380.23     53.98 o 
   9  12   1      994.62     1086.52     68.61 o 
  10  12   1      158.03      144.49     55.28 o 
  11  12   1       13.09      -21.46     30.57 o 
  12  12   1      709.86      645.17     66.34 o 
 -12  13   1       83.11      121.61     40.97 o 
 -11  13   1      777.34      694.01     35.06 o 
 -10  13   1       23.73       31.21     23.44 o 
  -9  13   1      281.74      232.78     19.25 o 
  -8  13   1       14.57       19.20     13.54 o 
  -7  13   1      424.02      412.48     55.61 o 
  -6  13   1     1125.98     1091.90     43.25 o 
  -5  13   1     1140.02      975.77     49.43 o 
  -4  13   1      134.52       93.51      8.66 o 
  -3  13   1        7.39        4.42     31.54 o 
  -2  13   1        5.37       -6.50      6.50 o 
  -1  13   1     2952.89     3074.50     69.05 o 
   0  13   1      196.99      174.88     21.14 o 
   1  13   1       48.57       68.42      8.24 o 
   2  13   1      795.46      775.40     21.84 o 
   3  13   1     1911.61     2000.22     43.50 o 
   4  13   1      866.30      774.50     61.14 o 
   5  13   1      149.55      151.92     16.26 o 
   6  13   1      507.49      503.49     49.10 o 
   7  13   1      130.74      146.73     15.62 o 
   8  13   1       79.53       96.79     23.41 o 
   9  13   1      242.31      224.48     24.32 o 
  10  13   1     1091.65     1070.36     91.38 o 
  11  13   1      436.40      349.25     48.78 o 
  12  13   1      228.36      225.68     52.03 o 
 -11  14   1       12.05      -17.09     24.42 o 
 -10  14   1       85.47       67.56     21.79 o 
  -9  14   1       40.22       99.10     27.75 o 
  -8  14   1       32.88        3.41     32.84 o 
  -7  14   1     1660.95     1710.98     46.94 o 
  -6  14   1      112.74      104.97     23.74 o 
  -5  14   1      132.53      102.76     13.66 o 
  -4  14   1       58.13       56.27     11.71 o 
  -3  14   1      732.76      617.55     69.26 o 
  -2  14   1     1657.67     1627.23     36.42 o 
  -1  14   1      838.73      948.24     31.87 o 
   0  14   1      351.12      296.78     13.33 o 
   1  14   1      765.81      712.53     29.59 o 
   2  14   1        5.29       -0.86     14.96 o 
   3  14   1      144.26      114.14     11.06 o 
   4  14   1     2940.60     3060.54     73.37 o 
   5  14   1     4814.67     5254.89    121.07 o 
   6  14   1      382.55      360.26     38.05 o 
   7  14   1       63.66       72.72     50.40 o 
   8  14   1        1.24      -13.45     15.14 o 
   9  14   1       59.71       27.17     19.10 o 
  10  14   1        0.98      -35.12     35.12 o 
  11  14   1      128.28      225.68     46.18 o 
 -11  15   1        7.19      -41.62     41.62 o 
 -10  15   1      754.72      704.22    105.36 o 
  -9  15   1      722.63      709.66    111.86 o 
  -8  15   1       57.69       74.80     35.45 o 
  -7  15   1        0.34        0.44     12.68 o 
  -6  15   1      290.99      255.20     17.97 o 
  -5  15   1      132.85      106.33     23.41 o 
  -4  15   1      342.16      298.60     50.40 o 
  -3  15   1      291.76      271.86     11.71 o 
  -2  15   1      704.00      650.37     18.86 o 
  -1  15   1      544.58      580.78     24.06 o 
   0  15   1      119.44       99.51     11.06 o 
   1  15   1        1.54       -1.24      8.78 o 
   2  15   1     2532.36     2551.43     56.80 o 
   3  15   1      622.07      580.39     22.11 o 
   4  15   1      202.43      183.08     13.10 o 
   5  15   1       29.32       28.40     11.72 o 
   6  15   1      238.66      211.53     17.69 o 
   7  15   1        0.81        7.65     42.60 o 
   8  15   1     1251.33     1283.37     44.97 o 
   9  15   1      368.44      366.23     24.89 o 
  10  15   1      151.86      141.78     40.97 o 
 -10  16   1      449.40      372.66     55.93 o 
  -9  16   1      352.15      408.43     54.63 o 
  -8  16   1      221.39      163.19     22.84 o 
  -7  16   1      310.96      337.77     88.13 o 
  -6  16   1      220.14      198.59     13.32 o 
  -5  16   1       33.03        7.21      9.80 o 
  -4  16   1     1665.90     1669.19    119.67 o 
  -3  16   1      341.24      288.77     11.06 o 
  -2  16   1        1.97       -7.15      7.15 o 
  -1  16   1       37.26       42.27      8.45 o 
   0  16   1      974.59      911.82     33.82 o 
   1  16   1      147.35      134.45      9.69 o 
   2  16   1      808.03      815.76     34.47 o 
   3  16   1     1056.98     1080.56     34.14 o 
   4  16   1      303.40      274.98     14.55 o 
   5  16   1        0.33      -12.11     12.11 o 
   6  16   1       67.80       66.51     18.86 o 
   7  16   1      840.87      871.44     35.01 o 
   8  16   1        1.89       -4.64     17.08 o 
   9  16   1      209.15      114.47     29.92 o 
  10  16   1       14.20       80.65     39.67 o 
  -9  17   1       76.70       89.75     47.48 o 
  -8  17   1        8.14      -14.96     38.37 o 
  -7  17   1       19.71      -50.73     50.73 o 
  -6  17   1     1857.25     1880.79     83.25 o 
  -5  17   1     1426.09     1375.97    124.87 o 
  -4  17   1        9.20       16.26      6.50 o 
  -3  17   1      294.38      290.07     26.67 o 
  -2  17   1       43.19       49.43     20.81 o 
  -1  17   1      419.51      374.61     29.92 o 
   0  17   1      327.98      301.21     11.71 o 
   1  17   1      323.44      285.99     16.58 o 
   2  17   1      983.02      959.84     54.63 o 
   3  17   1       21.17        8.82     10.16 o 
   4  17   1       62.24       70.60     11.42 o 
   5  17   1      409.68      388.22     18.31 o 
   6  17   1      553.44      562.69     25.59 o 
   7  17   1        4.12       19.97     26.67 o 
   8  17   1      877.38      915.83     63.74 o 
   9  17   1      131.92      117.07     29.92 o 
  -8  18   1       47.45       66.34     42.92 o 
  -7  18   1      568.49      589.17    108.94 o 
  -6  18   1      218.08      240.98     28.93 o 
  -5  18   1       54.69       78.04     32.52 o 
  -4  18   1       82.31       88.45     31.87 o 
  -3  18   1      270.37      226.33     39.02 o 
  -1  18   1      126.96       86.50     23.41 o 
   0  18   1      215.65      194.46     24.71 o 
   1  18   1      928.49      866.30     29.27 o 
   2  18   1        5.51        7.80     11.71 o 
   3  18   1      944.41      979.97     31.10 o 
   4  18   1      100.06      119.23     23.41 o 
   5  18   1        1.63       12.84     12.96 o 
   6  18   1      162.97      162.59     24.71 o 
   7  18   1       48.23       44.88     24.06 o 
   8  18   1       86.79       20.16     34.47 o 
  -7  19   1      111.78      188.14     29.91 o 
  -6  19   1        1.88       -5.96     25.45 o 
  -5  19   1       25.41       35.77     26.01 o 
  -4  19   1      132.98      161.94     39.02 o 
  -3  19   1      750.33      885.81     76.74 o 
  -2  19   1      686.55      671.18     59.83 o 
  -1  19   1       12.51       -7.15     19.51 o 
   0  19   1      333.22      340.80     44.23 o 
   1  19   1        0.40       -8.45     25.36 o 
   2  19   1      173.41      159.34     29.27 o 
   3  19   1       69.68       69.59     27.97 o 
   5  19   1      261.27      189.26     40.97 o 
   6  19   1       77.42       47.48     44.88 o 
   7  19   1      273.02      271.21     49.43 o 
  -6  20   1        3.59      -33.17     35.12 o 
  -5  20   1        4.47      -38.37     38.37 o 
  -4  20   1      168.54      228.93     42.92 o 
  -3  20   1      157.33      152.84     35.77 o 
  -2  20   1      467.67      502.09     40.32 o 
  -1  20   1      211.55      230.23     27.97 o 
   0  20   1       66.29       -6.50     27.32 o 
   1  20   1       36.88       26.01     28.62 o 
   2  20   1     1020.68     1158.31     86.50 o 
   3  20   1      321.62      446.81     53.98 o 
   4  20   1       13.57      -35.77     35.77 o 
   5  20   1       26.57       35.77     40.32 o 
  -4  21   1       54.39       94.30     44.88 o 
  -3  21   1      335.58      316.08     37.72 o 
  -2  21   1       63.29       40.32     29.27 o 
  -1  21   1        9.37        5.85     23.41 o 
   0  21   1      466.55      473.47     65.04 o 
   2  21   1      167.22      170.40     45.53 o 
   3  21   1      213.47      213.32     46.18 o 
  -2 -20   2      207.09      208.12     40.97 o 
  -1 -20   2      849.86      877.35     57.88 o 
   0 -20   2      825.69      852.64     57.88 o 
   1 -20   2        4.61       20.16     31.87 o 
   2 -20   2       17.88       25.36     44.88 o 
   3 -20   2        5.62        3.25     20.16 o 
   4 -20   2       19.55       26.01     29.92 o 
  -4 -19   2      269.58      343.40     48.78 o 
  -3 -19   2      108.60       77.39     41.62 o 
  -2 -19   2      591.19      626.31     66.34 o 
  -1 -19   2        3.64       19.51     41.62 o 
   0 -19   2     1312.21     1318.31     69.59 o 
   1 -19   2        0.44      -32.52     42.92 o 
   2 -19   2       25.45       27.97     24.06 o 
   3 -19   2      790.64      781.10     53.33 o 
   4 -19   2      714.14      688.74     48.78 o 
   5 -19   2      500.50      506.64     40.32 o 
   6 -19   2        2.39       11.71     27.97 o 
  -6 -18   2      123.62      137.88     42.27 o 
  -5 -18   2      108.61      143.08     42.92 o 
  -4 -18   2      453.08      556.07     62.44 o 
  -3 -18   2       70.97      111.21     39.02 o 
  -2 -18   2      270.00      301.77     40.32 o 
  -1 -18   2       93.64       71.54     29.92 o 
   0 -18   2      505.75      395.43     35.12 o 
   1 -18   2      657.69      651.67     40.97 o 
   2 -18   2       17.13       42.92     26.67 o 
   3 -18   2       93.83      103.41     27.32 o 
   4 -18   2      113.52      122.92     24.06 o 
   5 -18   2        6.13      -25.36     25.36 o 
   6 -18   2      481.27      533.96     42.27 o 
   7 -18   2      395.93      394.13     39.02 o 
   8 -18   2      100.98      141.96     51.05 o 
  -7 -17   2      592.32      736.87     66.99 o 
  -6 -17   2        0.41       24.06     34.47 o 
  -5 -17   2      450.80      464.37     59.83 o 
  -4 -17   2      718.98      758.98     66.34 o 
  -3 -17   2      680.86      735.47     23.77 o 
  -2 -17   2      124.01      155.44     39.02 o 
  -1 -17   2       68.26       68.29     34.47 o 
   0 -17   2     1654.25     1979.08    105.36 o 
   1 -17   2       96.35      113.82     26.67 o 
   2 -17   2     1123.41     1364.48     82.60 o 
   3 -17   2      544.43      527.45     37.07 o 
   4 -17   2      323.94      247.14     30.57 o 
   5 -17   2       82.44       93.00     24.71 o 
   6 -17   2      289.04      266.00     28.62 o 
   7 -17   2      356.78      294.22     52.35 o 
   8 -17   2      452.18      493.09     39.55 o 
   9 -17   2      248.21      282.91     50.73 o 
  -8 -16   2       88.35       88.45     31.22 o 
  -7 -16   2       34.39      100.81     22.11 o 
  -6 -16   2      130.60      115.10     27.32 o 
  -5 -16   2      397.13      385.27     21.77 o 
  -4 -16   2       31.29       21.52     12.49 o 
  -3 -16   2       10.94        0.27     17.89 o 
  -2 -16   2       26.57       21.81      9.11 o 
  -1 -16   2      144.39      172.35     23.41 o 
   0 -16   2        5.64       -4.55     19.51 o 
   1 -16   2     1878.59     1878.93     59.18 o 
   2 -16   2     2639.93     2560.52     77.39 o 
   3 -16   2      127.96      126.82     19.51 o 
   4 -16   2      226.95      204.22     26.01 o 
   5 -16   2       24.03       21.46     31.87 o 
   6 -16   2       13.16      -11.37     23.68 o 
   7 -16   2      122.62       46.62     27.95 o 
   8 -16   2      186.15      178.08     28.97 o 
   9 -16   2       90.14       80.65     44.88 o 
  10 -16   2       34.03       77.39     46.83 o 
  -8 -15   2      663.03      718.52     34.47 o 
  -7 -15   2      201.80      213.86     20.78 o 
  -6 -15   2        0.09        2.89     14.37 o 
  -5 -15   2       18.80       28.93     31.22 o 
  -4 -15   2      139.87      148.67     14.99 o 
  -3 -15   2      129.48      104.61     15.61 o 
  -2 -15   2        8.01       -5.37     16.58 o 
  -1 -15   2      179.18      180.80     22.11 o 
   0 -15   2     2705.47     3133.50     98.21 o 
   1 -15   2      223.67      191.86     17.56 o 
   2 -15   2      324.53      282.91     20.81 o 
   3 -15   2      204.04      196.41     19.51 o 
   4 -15   2      714.58      639.32     36.42 o 
   5 -15   2      147.20       83.42     23.98 o 
   6 -15   2      898.74      755.80     41.37 o 
   7 -15   2      102.13       72.28     12.03 o 
   8 -15   2       11.69        1.50     94.63 o 
   9 -15   2        2.43      -20.16     39.02 o 
  10 -15   2       66.07      -36.42     39.67 o 
  11 -15   2      103.24      236.74     49.43 o 
  -9 -14   2       51.91       47.46     22.94 o 
  -8 -14   2       26.84       37.96     23.41 o 
  -7 -14   2      244.57      288.46     36.42 o 
  -6 -14   2       18.01       17.59     14.79 o 
  -5 -14   2      252.64      241.10     17.19 o 
  -4 -14   2      862.92      765.99     59.83 o 
  -3 -14   2     1805.40     1850.42     58.53 o 
  -2 -14   2        5.05       -9.04      9.04 o 
  -1 -14   2      311.47      335.59     23.41 o 
   0 -14   2       48.14       30.57     18.86 o 
   1 -14   2      168.14       93.00     16.91 o 
   2 -14   2      336.53      337.54     20.81 o 
   3 -14   2     1996.10     2025.26     73.49 o 
   4 -14   2     2998.57     2971.55    105.36 o 
   5 -14   2        8.34      -20.09     20.09 o 
   6 -14   2       21.34       14.58      9.43 o 
   7 -14   2      670.37      671.86    120.64 o 
   8 -14   2       13.10        6.82     23.41 o 
   9 -14   2      115.33      117.78     19.66 o 
  10 -14   2       29.47       23.20     18.03 o 
  11 -14   2        2.80        3.25     43.57 o 
 -10 -13   2        3.40       25.36     40.32 o 
  -9 -13   2     1005.33      986.71     51.74 o 
  -8 -13   2     1186.43     1312.68     53.78 o 
  -7 -13   2      577.00      620.78     31.57 o 
  -6 -13   2      205.95      195.86     22.76 o 
  -5 -13   2      962.53      952.77     32.81 o 
  -4 -13   2      929.53      871.62     36.09 o 
  -3 -13   2     4084.60     4169.06     98.55 o 
  -2 -13   2      478.24      492.51     16.83 o 
  -1 -13   2      154.39      112.93     11.71 o 
   0 -13   2       13.43      -16.91     16.91 o 
   1 -13   2       30.71       27.97     16.91 o 
   2 -13   2     1537.14     1504.96     45.53 o 
   3 -13   2     1546.72     1529.68     59.18 o 
   4 -13   2      312.70      317.14     31.54 o 
   5 -13   2      496.26      465.80     14.96 o 
   6 -13   2       19.72       13.66      7.15 o 
   7 -13   2      272.53      235.53     15.36 o 
   8 -13   2      846.75      820.77     29.27 o 
   9 -13   2     1316.06     1331.17     45.33 o 
  10 -13   2      179.29      165.29     28.62 o 
  11 -13   2      224.86      258.85     47.48 o 
  12 -13   2       74.76       81.95     44.23 o 
 -11 -12   2        2.38      -33.82     38.37 o 
 -10 -12   2      566.29      498.19     55.93 o 
  -9 -12   2      276.17      255.45     26.83 o 
  -8 -12   2      197.02      198.36     28.62 o 
  -7 -12   2       23.24       36.72     20.81 o 
  -6 -12   2       51.07       20.66     13.35 o 
  -5 -12   2      786.39      784.06     29.04 o 
  -4 -12   2     2276.18     2279.45     59.68 o 
  -3 -12   2        4.93      -13.98     13.98 o 
  -2 -12   2      801.53      696.71     23.22 o 
  -1 -12   2      752.46      750.27     19.48 o 
   0 -12   2      368.33      342.10     22.76 o 
   1 -12   2       22.65       13.01     16.26 o 
   2 -12   2      161.63      148.94     14.96 o 
   3 -12   2      127.50       98.21     17.56 o 
   4 -12   2      164.33      140.83     15.52 o 
   5 -12   2      634.11      571.23     52.68 o 
   6 -12   2        2.63      -10.90     10.90 o 
   7 -12   2      767.71      687.44     34.47 o 
   8 -12   2      518.07      505.33     67.31 o 
   9 -12   2      588.83      553.47     44.23 o 
  10 -12   2       25.78       -0.89     32.19 o 
  11 -12   2      305.01      289.07     22.74 o 
  12 -12   2       30.45       60.89     26.42 o 
 -11 -11   2       57.61      121.62     43.57 o 
 -10 -11   2      386.78      371.46     33.07 o 
  -9 -11   2      111.08      118.77     22.59 o 
  -8 -11   2      107.63      108.42     20.45 o 
  -7 -11   2       12.09       12.60     15.27 o 
  -6 -11   2     1252.28     1198.38     37.32 o 
  -5 -11   2       15.88       10.82     18.86 o 
  -4 -11   2     4144.49     4321.20    169.10 o 
  -3 -11   2        2.16       -6.12     20.16 o 
  -2 -11   2      421.21      444.79     16.48 o 
  -1 -11   2       19.18       20.56      5.93 o 
   0 -11   2      688.24      613.95     27.32 o 
   1 -11   2      538.62      672.49     27.97 o 
   2 -11   2     3642.36     3692.82    109.91 o 
   3 -11   2      690.21      621.43     31.54 o 
   4 -11   2      467.59      414.12     26.67 o 
   5 -11   2     2495.37     2435.80     70.89 o 
   6 -11   2     3856.82     3956.28    287.79 o 
   7 -11   2       21.04       -5.15     10.31 o 
   8 -11   2     1435.78     1450.45     46.18 o 
   9 -11   2        8.94       -2.69     12.75 o 
  10 -11   2       10.15      -11.91     17.80 o 
  11 -11   2      109.13       62.52     16.62 o 
  12 -11   2       41.02       43.06     18.95 o 
  13 -11   2      156.71      177.61     37.40 o 
 -12 -10   2      289.84      214.62     53.98 o 
 -11 -10   2      157.09      295.27     48.78 o 
 -10 -10   2       32.99      120.93     58.21 o 
  -9 -10   2     1048.16     1030.81     47.82 o 
  -8 -10   2      214.57      171.57     18.98 o 
  -7 -10   2      197.18      153.47     23.74 o 
  -6 -10   2       78.31       60.83     12.78 o 
  -5 -10   2      100.00      103.25     25.36 o 
  -4 -10   2      284.67      265.05     14.99 o 
  -3 -10   2     1609.69     1465.10     41.72 o 
  -2 -10   2      935.94      887.67     40.32 o 
  -1 -10   2     1989.80     1931.33     63.09 o 
   0 -10   2      247.52      271.21     18.21 o 
   1 -10   2     1518.25     1595.36     50.73 o 
   2 -10   2      439.64      332.34     20.81 o 
   3 -10   2     5897.75     5917.36    135.21 o 
   4 -10   2      282.24      202.03      8.11 o 
   5 -10   2     2050.93     1887.64    163.57 o 
   6 -10   2     3242.34     3171.83     69.00 o 
   7 -10   2        0.62       -1.77      8.67 o 
   8 -10   2      286.99      237.38     14.84 o 
   9 -10   2      673.54      681.43     68.61 o 
  10 -10   2      857.46      905.53     30.24 o 
  11 -10   2       84.17      118.95     17.23 o 
  12 -10   2       10.90       22.76     20.81 o 
  13 -10   2       81.41      100.52     27.97 o 
 -12  -9   2        0.10      -48.78     48.78 o 
 -11  -9   2       84.89       16.91     41.62 o 
 -10  -9   2      339.03      386.42     72.52 o 
  -9  -9   2        5.82      -19.06     19.06 o 
  -8  -9   2      492.69      484.20     29.80 o 
  -7  -9   2      161.81      143.85     19.54 o 
  -6  -9   2     1027.03      966.47     71.87 o 
  -5  -9   2     1444.62     1459.17     41.51 o 
  -4  -9   2     2565.44     2459.95     61.71 o 
  -3  -9   2     5407.99     5196.28    110.36 o 
  -2  -9   2     5698.30     5598.62    122.24 o 
  -1  -9   2      235.10      169.43      8.75 o 
   0  -9   2      201.35      228.93     10.41 o 
   1  -9   2     1572.15     1641.54     53.33 o 
   2  -9   2     3917.17     3889.23    108.61 o 
   3  -9   2     1920.40     1997.62     55.93 o 
   4  -9   2     1686.32     1716.18     38.32 o 
   5  -9   2     7438.87     7639.91    343.72 o 
   6  -9   2      371.48      325.97     26.67 o 
   7  -9   2      201.66      206.42     16.91 o 
   8  -9   2      844.21      752.86     58.53 o 
   9  -9   2      583.75      618.98     25.70 o 
  10  -9   2        2.64      -23.74     23.74 o 
  11  -9   2      824.39      824.35     51.70 o 
  12  -9   2      351.59      332.25     23.41 o 
  13  -9   2        0.31       28.44     38.37 o 
  14  -9   2       17.01       39.73     31.30 o 
 -13  -8   2       73.04       73.49     52.68 o 
 -12  -8   2      215.54      226.33     50.08 o 
 -11  -8   2       48.75       17.30     18.57 o 
 -10  -8   2      175.49      195.06     19.31 o 
  -9  -8   2      315.56      316.81     19.53 o 
  -8  -8   2      719.73      637.62     51.05 o 
  -7  -8   2      225.41      170.11     19.51 o 
  -6  -8   2      357.67      256.64     13.24 o 
  -5  -8   2      115.30      123.02     12.31 o 
  -4  -8   2      515.71      455.24     20.16 o 
  -3  -8   2      167.89      120.91     11.25 o 
  -2  -8   2     9688.90     8909.32    184.32 o 
  -1  -8   2     2722.78     2661.34     60.51 o 
   0  -8   2     7132.60     7373.27    200.31 o 
   1  -8   2      121.44       48.78     13.66 o 
   2  -8   2     2649.85     2563.25     89.75 o 
   3  -8   2       14.83       -5.69      5.69 o 
   4  -8   2     4475.12     4566.82     78.94 o 
   5  -8   2      315.16      312.46     11.91 o 
   6  -8   2     1180.32     1235.93     28.90 o 
   7  -8   2       23.12       17.68      8.59 o 
   8  -8   2      110.10      108.04     14.96 o 
   9  -8   2     2267.74     2371.67     56.85 o 
  10  -8   2     2539.01     2533.72     73.39 o 
  11  -8   2       11.09       41.85     43.25 o 
  12  -8   2       38.03       80.79     16.34 o 
  13  -8   2      590.49      652.63     59.51 o 
  14  -8   2       62.96      128.77     42.92 o 
 -13  -7   2      319.22      278.36     57.23 o 
 -12  -7   2      185.44      138.53     44.23 o 
 -11  -7   2     1570.12     1497.46     64.71 o 
 -10  -7   2     1100.25     1114.27     48.13 o 
  -9  -7   2      163.26      156.45     16.62 o 
  -8  -7   2        0.83      -11.27     13.38 o 
  -7  -7   2      142.66      121.86     24.06 o 
  -6  -7   2     1943.78     1877.05     47.17 o 
  -5  -7   2       84.12       64.68      9.11 o 
  -4  -7   2     1330.32     1295.88     29.89 o 
  -3  -7   2     1117.16     1076.31     31.16 o 
  -2  -7   2      150.99      121.05     18.21 o 
  -1  -7   2     1663.30     1594.09     38.96 o 
   0  -7   2     6940.19     7144.99    193.81 o 
   1  -7   2     8123.93     8800.19    233.48 o 
   2  -7   2      605.89      714.73     22.60 o 
   3  -7   2     3322.84     3458.66     60.32 o 
   4  -7   2      539.95      468.03     28.94 o 
   5  -7   2      710.95      654.23     17.65 o 
   6  -7   2        9.92       24.71      8.28 o 
   7  -7   2      990.74     1087.92     28.85 o 
   8  -7   2     2234.98     2253.32    139.83 o 
   9  -7   2       27.03       32.05     12.49 o 
  10  -7   2       22.39       15.87     19.51 o 
  11  -7   2        7.78       12.75     56.91 o 
  12  -7   2       30.92       15.23     15.23 o 
  13  -7   2      477.91      558.67     41.62 o 
  14  -7   2       90.13      106.01     26.01 o 
 -13  -6   2      178.09      223.73     55.28 o 
 -12  -6   2     1570.78     1540.27     71.06 o 
 -11  -6   2      214.38      208.17     23.83 o 
 -10  -6   2       44.55       69.76     32.84 o 
  -9  -6   2     1085.96     1089.08     51.70 o 
  -8  -6   2     1291.37     1302.95     54.96 o 
  -7  -6   2     1868.46     1805.86     66.66 o 
  -6  -6   2     5589.73     5329.17    116.21 o 
  -5  -6   2      480.37      507.62     48.78 o 
  -4  -6   2      663.02      651.74     21.27 o 
  -3  -6   2       15.33       -0.24      7.49 o 
  -2  -6   2     1150.42     1108.55     25.98 o 
  -1  -6   2     3670.69     3569.82     79.28 o 
   0  -6   2     1060.92     1111.49     27.97 o 
   1  -6   2     9607.00     9499.99    247.14 o 
   2  -6   2        7.19       55.55     14.31 o 
   3  -6   2     1890.67     1952.83    180.48 o 
   4  -6   2     1237.45     1264.33     26.55 o 
   5  -6   2     3190.87     2810.15     52.64 o 
   6  -6   2      318.57      291.54     12.70 o 
   7  -6   2       50.14       34.72      9.85 o 
   8  -6   2     1524.61     1522.25     40.32 o 
   9  -6   2     1223.94     1181.65     37.52 o 
  10  -6   2     1498.47     1599.31     60.81 o 
  11  -6   2      408.12      415.35     23.10 o 
  12  -6   2     1925.46     2009.67     61.69 o 
  13  -6   2       59.61       54.63     26.67 o 
  14  -6   2       41.48       85.20     31.22 o 
 -13  -5   2      226.05      227.63     48.78 o 
 -12  -5   2       21.03        7.15     45.85 o 
 -11  -5   2      171.63      158.46     22.76 o 
 -10  -5   2        5.22        4.96     14.71 o 
  -9  -5   2      331.00      288.26     17.85 o 
  -8  -5   2      149.01      168.44     20.16 o 
  -7  -5   2      637.32      620.11     34.14 o 
  -6  -5   2      702.02      757.13     56.26 o 
  -5  -5   2      176.97      198.43     12.38 o 
  -4  -5   2      529.46      613.15     17.92 o 
  -3  -5   2      379.83      424.12     16.26 o 
  -2  -5   2        0.33       40.85      8.24 o 
  -1  -5   2     1641.88     1432.77     36.92 o 
   0  -5   2     2269.13     1990.14     55.28 o 
   1  -5   2      986.80     1047.75     37.72 o 
   2  -5   2     4593.51     4666.37     85.52 o 
   3  -5   2     4217.45     4101.93    137.88 o 
   4  -5   2     1507.69     1443.37     44.88 o 
   5  -5   2       77.02       53.15      7.58 o 
   6  -5   2      100.95      122.83      9.85 o 
   7  -5   2       61.78       38.98      9.11 o 
   8  -5   2      647.59      593.79     27.64 o 
   9  -5   2      163.30      133.44     14.22 o 
  10  -5   2       50.14       82.19     38.37 o 
  11  -5   2       57.33       37.75     15.45 o 
  12  -5   2        3.50       22.40     36.42 o 
  13  -5   2       14.73      -13.01     24.06 o 
  14  -5   2      260.67      321.93     52.68 o 
  15  -5   2       74.85        1.95     48.13 o 
 -14  -4   2      444.98      670.53     74.14 o 
 -13  -4   2        4.85      -31.87     45.53 o 
 -12  -4   2      390.76      401.81     58.53 o 
 -11  -4   2       18.62       26.19     15.92 o 
 -10  -4   2      771.01      740.12     30.70 o 
  -9  -4   2     1062.23     1098.29     63.09 o 
  -8  -4   2       17.25        6.29     10.84 o 
  -7  -4   2       66.68       51.31     10.34 o 
  -6  -4   2       58.15       -0.49     11.71 o 
  -5  -4   2      769.75      767.18     29.59 o 
  -4  -4   2     1127.41     1369.76     60.16 o 
  -3  -4   2      429.74      388.46     13.34 o 
  -2  -4   2     3104.45     3119.98     61.82 o 
  -1  -4   2      188.79      195.98     11.38 o 
   0  -4   2     6620.71     6181.14    228.93 o 
   1  -4   2     1635.11     1607.07     39.67 o 
   2  -4   2     1258.17     1225.09     21.15 o 
   3  -4   2        1.41      -12.36     12.36 o 
   4  -4   2     1032.08      959.77     20.78 o 
   5  -4   2       46.88       44.61     16.58 o 
   6  -4   2      911.70     1035.19     83.25 o 
   7  -4   2     2032.14     2050.58     52.74 o 
   8  -4   2     1036.97      997.54     31.75 o 
   9  -4   2     3537.69     3746.88     91.62 o 
  10  -4   2      660.14      673.36     26.81 o 
  11  -4   2        9.73        0.27     15.31 o 
  12  -4   2        4.08       25.55     18.75 o 
  13  -4   2      227.45      209.42     29.27 o 
  14  -4   2       38.07       39.67     42.92 o 
  15  -4   2      623.42      649.07     73.49 o 
 -13  -3   2      696.97      632.16     72.84 o 
 -12  -3   2       73.65       91.66     19.97 o 
 -11  -3   2     1222.17     1144.66     49.43 o 
 -10  -3   2      167.19      135.34     30.24 o 
  -9  -3   2     1314.85     1345.23     48.13 o 
  -8  -3   2     1685.60     1616.99     65.69 o 
  -7  -3   2        1.05       -5.42     11.05 o 
  -6  -3   2       48.31       23.87     16.58 o 
  -5  -3   2     2549.06     2282.65     72.52 o 
  -4  -3   2       50.79       33.43      9.98 o 
  -3  -3   2     3881.85     3913.14     87.58 o 
  -2  -3   2      204.61      212.14      8.96 o 
  -1  -3   2     1094.75     1126.39     32.19 o 
   0  -3   2    10394.80     9594.65    190.89 o 
   1  -3   2      501.40      545.20     14.64 o 
   2  -3   2      243.10      263.20     24.39 o 
   3  -3   2     1323.94     1556.91     30.89 o 
   4  -3   2     4998.11     5114.26    195.44 o 
   5  -3   2     4610.04     4809.47    150.24 o 
   6  -3   2    10238.44    11139.33    229.18 o 
   7  -3   2        9.44       16.85     24.39 o 
   8  -3   2      164.98      171.79     13.90 o 
   9  -3   2      672.54      723.79     47.15 o 
  10  -3   2        4.68      -12.61     12.61 o 
  11  -3   2      234.88      224.01     26.99 o 
  12  -3   2      167.99      191.18     21.88 o 
  13  -3   2     1338.89     1473.74     63.09 o 
  14  -3   2      168.27      207.47     47.48 o 
  15  -3   2        4.60      -47.48     47.48 o 
 -14  -2   2       54.57       11.71     52.03 o 
 -12  -2   2      441.51      429.30     29.54 o 
 -11  -2   2      775.64      782.22     30.59 o 
 -10  -2   2      679.56      692.52     28.35 o 
  -9  -2   2      222.72      223.28     16.23 o 
  -8  -2   2     1367.21     1340.68     42.92 o 
  -7  -2   2     6983.86     7361.03    156.09 o 
  -6  -2   2     7766.26     7667.42    272.83 o 
  -5  -2   2      580.07      567.12     25.36 o 
  -4  -2   2     9640.24     9089.75    191.26 o 
  -3  -2   2     1046.49     1080.34     28.84 o 
  -2  -2   2      536.99      632.80     47.80 o 
  -1  -2   2        1.72       27.08      6.18 o 
   0  -2   2     1510.06     1629.83     65.04 o 
   1  -2   2     3506.71     3470.18     69.97 o 
   2  -2   2      536.25      650.61     13.24 o 
   3  -2   2     3128.14     3013.44     51.88 o 
   4  -2   2     1476.50     1637.23     49.75 o 
   5  -2   2     3983.40     3883.47    250.39 o 
   6  -2   2     1151.14     1451.51     45.55 o 
   7  -2   2     4136.57     4323.49    122.42 o 
   8  -2   2     1720.85     1772.22     59.85 o 
   9  -2   2     1714.55     1889.45     63.43 o 
  10  -2   2      572.75      635.73     52.03 o 
  11  -2   2     1422.70     1494.50     81.30 o 
  12  -2   2     2401.12     2639.57     94.50 o 
  13  -2   2       13.23      -16.91     24.06 o 
  14  -2   2      381.32      413.64     58.53 o 
  15  -2   2      103.01      139.18     36.42 o 
 -14  -1   2        2.64       86.50     53.33 o 
 -13  -1   2       21.50       60.48     47.48 o 
 -12  -1   2     1595.12     1452.83     61.11 o 
 -11  -1   2       29.91       -5.14     14.42 o 
 -10  -1   2      150.04      121.35     14.97 o 
  -9  -1   2      405.10      307.88     17.63 o 
  -8  -1   2      103.78      117.73     12.47 o 
  -7  -1   2      251.75      235.09     18.98 o 
  -6  -1   2      313.22      271.81     20.68 o 
  -5  -1   2     2320.91     2530.59    213.65 o 
  -4  -1   2     3578.68     3959.31    108.99 o 
  -3  -1   2      773.76      800.98     83.25 o 
  -2  -1   2      945.21      883.14     24.66 o 
  -1  -1   2     3717.29     3694.41     96.09 o 
   0  -1   2     9358.44     8831.41    304.37 o 
   1  -1   2     1169.93     1174.98     39.35 o 
   2  -1   2     1379.85     1616.83     43.57 o 
   3  -1   2     8426.82     8865.01    211.37 o 
   4  -1   2      755.78      704.51     54.96 o 
   5  -1   2     8310.58     8402.48    390.22 o 
   6  -1   2     6180.77     6545.96    185.36 o 
   7  -1   2      136.91      171.26     16.72 o 
   8  -1   2      409.12      409.88     22.35 o 
   9  -1   2     2751.71     2789.40    156.41 o 
  10  -1   2       62.53       65.17     18.86 o 
  11  -1   2      220.24      193.67     20.63 o 
  12  -1   2      187.45      198.63     53.66 o 
  13  -1   2       91.11       75.44     38.37 o 
  15  -1   2      104.18      230.88     50.73 o 
 -14   0   2      419.14      433.15     52.68 o 
 -13   0   2      197.19      207.86     37.72 o 
 -12   0   2      256.98      254.84     24.06 o 
 -11   0   2      832.61      873.45     72.52 o 
 -10   0   2     2446.54     2581.62     90.81 o 
  -9   0   2      363.55      339.52     22.94 o 
  -8   0   2       43.11       14.49     16.72 o 
  -7   0   2     1090.48     1008.38     77.72 o 
  -6   0   2      110.94      152.86     17.70 o 
  -5   0   2      209.70      245.62     23.09 o 
  -4   0   2      505.06      608.89     29.59 o 
  -3   0   2       86.81       55.33     11.72 o 
  -2   0   2      132.01      178.82     12.18 o 
  -1   0   2     1499.05     1490.00     61.14 o 
   1   0   2      521.19      505.99     15.61 o 
   2   0   2     6081.96     6242.28    210.72 o 
   3   0   2     8427.56     8654.64    705.33 o 
   4   0   2     2552.26     2442.06     65.44 o 
   5   0   2      123.95      180.66     20.81 o 
   6   0   2     3130.79     3511.45     98.82 o 
   7   0   2       52.91       19.07     15.09 o 
   8   0   2       70.90       92.06     19.19 o 
   9   0   2     1384.47     1393.59     49.44 o 
  10   0   2      942.51     1057.20     44.84 o 
  11   0   2      719.58      621.72     58.21 o 
  12   0   2      496.98      436.98     22.37 o 
  13   0   2       78.52       87.41     15.11 o 
  14   0   2        6.54      -44.23     44.23 o 
  15   0   2      352.13      223.08     54.63 o 
 -14   1   2      207.86      207.47     56.58 o 
 -13   1   2      180.90      159.18     23.59 o 
 -12   1   2        1.59        9.76     40.32 o 
 -11   1   2        0.26      -17.16     19.97 o 
 -10   1   2     4987.95     5738.07    167.39 o 
  -9   1   2      642.49      655.82     31.37 o 
  -8   1   2      798.27      802.14     56.58 o 
  -7   1   2      564.79      602.90     41.62 o 
  -6   1   2      262.04      283.46     17.91 o 
  -5   1   2     1640.76     1911.00     60.18 o 
  -4   1   2       17.03        2.50      9.95 o 
  -3   1   2      867.42      838.07     34.47 o 
  -2   1   2     4127.45     4799.75    127.39 o 
  -1   1   2     4376.41     4014.75    150.89 o 
   0   1   2     6058.58     6240.98    214.62 o 
   3   1   2     3484.91     3919.77    102.40 o 
   4   1   2      534.24      501.80     55.93 o 
   5   1   2     1605.37     1551.65     49.57 o 
   6   1   2      413.09      588.85     33.82 o 
   7   1   2     5382.02     5542.33    154.26 o 
   8   1   2     7105.36     7439.28    208.03 o 
   9   1   2      219.79      206.57     20.28 o 
  10   1   2     3222.29     3212.87     79.38 o 
  11   1   2      272.83      277.48     19.90 o 
  12   1   2      668.30      690.80     37.40 o 
  13   1   2      144.84      106.96     15.63 o 
  14   1   2       10.97      -42.27     42.27 o 
  15   1   2     1114.89     1038.65     85.20 o 
 -14   2   2        7.61      -24.71     48.13 o 
 -13   2   2        2.00      -43.57     43.57 o 
 -12   2   2      120.89      104.71     40.97 o 
 -11   2   2     1398.85     1487.70    138.53 o 
 -10   2   2      649.67      660.78     44.23 o 
  -9   2   2      100.73      116.64     20.74 o 
  -8   2   2     1422.86     1407.41     68.94 o 
  -7   2   2      541.46      543.86     27.64 o 
  -6   2   2       32.85       16.26     13.59 o 
  -5   2   2     3255.72     3608.24    108.35 o 
  -4   2   2     1693.07     1682.56     56.52 o 
  -3   2   2     2568.30     3003.19     87.60 o 
  -2   2   2     1164.62     1309.20     40.97 o 
  -1   2   2     2295.02     2330.28     79.35 o 
   3   2   2      594.71      665.77     16.40 o 
   4   2   2     2039.28     1996.64     44.15 o 
   5   2   2     1470.72     1744.63     41.38 o 
   6   2   2      244.65      306.40     34.79 o 
   7   2   2     8980.10     9677.18    387.95 o 
   8   2   2      383.68      333.70     14.60 o 
   9   2   2     2466.38     2585.78     62.81 o 
  10   2   2      138.84      127.86     12.16 o 
  11   2   2       80.26       98.60     28.29 o 
  12   2   2       19.87        9.85     38.37 o 
  13   2   2      877.90      921.68     39.06 o 
  14   2   2      424.08      403.88     50.73 o 
  15   2   2       18.23      -51.38     51.38 o 
 -14   3   2       42.03       14.48     24.82 o 
 -13   3   2       56.11       45.53     31.87 o 
 -12   3   2        0.15       22.76     38.37 o 
 -11   3   2      236.54      265.94     27.95 o 
 -10   3   2        1.87       22.47     40.65 o 
  -9   3   2      436.87      416.93     27.55 o 
  -8   3   2     1477.00     1626.98     71.54 o 
  -7   3   2     6879.84     7995.53    217.35 o 
  -6   3   2     5756.28     7266.61    294.62 o 
  -5   3   2      474.00      635.41     38.37 o 
  -4   3   2       87.79      140.80     13.23 o 
  -3   3   2     1640.17     1992.09     59.18 o 
  -2   3   2     4810.89     5175.77    190.88 o 
  -1   3   2    13628.07    15502.93    507.29 o 
   0   3   2       19.75       87.80      7.15 o 
   1   3   2     2399.40     2894.81    102.11 o 
   2   3   2      194.08      281.61     17.56 o 
   3   3   2      119.91       94.81     15.92 o 
   4   3   2       49.36        4.76      6.34 o 
   5   3   2      583.24      877.60     34.14 o 
   6   3   2       42.89       19.80     19.19 o 
   7   3   2      233.41      185.68      9.89 o 
   8   3   2     2219.17     2004.13     46.97 o 
   9   3   2      160.96      116.51     18.21 o 
  10   3   2       84.61       63.29      9.83 o 
  11   3   2     1880.81     1893.39     55.22 o 
  12   3   2      363.62      353.44     19.46 o 
  13   3   2      391.26      390.36     27.64 o 
  14   3   2       50.98      -44.88     44.88 o 
  15   3   2       61.17       14.31     33.82 o 
 -13   4   2      829.15      907.76     45.53 o 
 -12   4   2      819.69      935.89     45.53 o 
 -11   4   2       52.27       18.39     16.45 o 
 -10   4   2      423.40      400.51     49.10 o 
  -9   4   2     2336.24     2544.89     83.92 o 
  -8   4   2     1917.86     2210.92     74.73 o 
  -7   4   2      133.12      163.64     19.38 o 
  -6   4   2     6660.10     7892.08    338.84 o 
  -5   4   2     1631.46     2024.59     60.89 o 
  -4   4   2     1731.03     2052.81    144.38 o 
  -3   4   2     1073.03     1090.26     32.84 o 
  -2   4   2     8383.58     8840.29    177.46 o 
  -1   4   2    19940.49    20703.56    839.31 o 
   0   4   2    14969.96    15709.10    367.46 o 
   1   4   2     5362.04     5485.89    184.06 o 
   2   4   2      877.07      896.92     27.34 o 
   3   4   2     9482.93     9528.60    252.67 o 
   4   4   2       19.20       -7.68      7.68 o 
   5   4   2    10334.06    10856.88    266.91 o 
   6   4   2     8617.67     9113.65    184.80 o 
   7   4   2       67.55       57.25      8.52 o 
   8   4   2     1057.71     1049.23     50.40 o 
   9   4   2     1546.83     1521.06     41.06 o 
  10   4   2      407.67      390.55     18.54 o 
  11   4   2       15.81       31.16     10.51 o 
  12   4   2      353.53      338.86     18.48 o 
  13   4   2       36.79       61.14     41.62 o 
  15   4   2      259.28      292.67     59.83 o 
 -14   5   2      540.55      515.75     65.69 o 
 -13   5   2        7.41       71.21     22.30 o 
 -12   5   2        0.04      -20.76     26.01 o 
 -11   5   2       49.16       36.25     16.45 o 
 -10   5   2     1448.65     1502.45    101.13 o 
  -9   5   2      206.00      208.12     27.32 o 
  -8   5   2     2015.40     2209.78     86.82 o 
  -7   5   2     1059.43     1154.83     34.75 o 
  -6   5   2      716.49      824.42     23.91 o 
  -5   5   2     1140.32     1198.72     66.01 o 
  -4   5   2     2854.84     3201.23    136.58 o 
  -3   5   2     4220.18     4314.39     81.74 o 
  -2   5   2        0.59       -5.73      5.73 o 
  -1   5   2    43310.60    42908.98   1383.99 o 
   0   5   2     6401.04     6891.39    118.63 o 
   1   5   2     5158.43     5308.69    106.89 o 
   2   5   2     4042.27     4113.24    106.67 o 
   3   5   2    41247.65    41929.89    944.41 o 
   4   5   2     4011.18     3800.20     81.81 o 
   5   5   2    11464.16    12192.42    244.36 o 
   6   5   2     2761.16     2619.48     78.54 o 
   7   5   2      449.35      396.73     22.41 o 
   8   5   2     3954.32     3960.33    125.85 o 
   9   5   2        3.20       13.01      9.31 o 
  10   5   2     2098.51     2202.13     56.12 o 
  11   5   2      851.09      830.89     97.88 o 
  12   5   2      245.56      204.87     33.17 o 
  13   5   2        3.81       18.21     40.97 o 
  14   5   2      725.48      792.15     69.59 o 
  15   5   2      401.12      405.83     62.44 o 
 -14   6   2        2.65       29.92     43.57 o 
 -13   6   2        1.03       31.38     39.02 o 
 -12   6   2       14.65       19.77     24.71 o 
 -11   6   2      108.50       88.28     16.70 o 
 -10   6   2      134.89      126.81     17.23 o 
  -9   6   2     1690.58     1763.17     55.82 o 
  -8   6   2     2014.52     2102.12     57.28 o 
  -7   6   2      280.49      292.33     17.56 o 
  -6   6   2       31.08        2.84     10.45 o 
  -5   6   2     3487.56     3879.55     91.20 o 
  -4   6   2       28.77       10.41     11.71 o 
  -3   6   2     1885.08     2161.38     45.52 o 
  -2   6   2     1326.29     1408.09     49.75 o 
  -1   6   2     1346.89     1378.06     80.97 o 
   0   6   2     2681.41     2893.79     54.95 o 
   1   6   2      732.18      663.76     18.02 o 
   2   6   2    15283.64    15230.24    369.74 o 
   3   6   2     5538.47     6025.54    198.04 o 
   4   6   2       31.68       69.11      9.54 o 
   5   6   2     1103.25     1163.59     31.40 o 
   6   6   2      271.36      241.61     12.11 o 
   7   6   2      697.26      641.11     48.45 o 
   8   6   2     1827.37     1804.70    128.12 o 
   9   6   2      432.06      275.76     35.77 o 
  10   6   2     2447.46     2303.28     76.00 o 
  11   6   2      280.12      205.61     25.24 o 
  12   6   2       27.50       -1.30     36.42 o 
  13   6   2      775.13      741.42     68.29 o 
  14   6   2       61.01       47.48     48.78 o 
 -14   7   2      109.38      139.83     44.88 o 
 -13   7   2      257.29      235.57     28.29 o 
 -12   7   2      556.26      580.17     50.40 o 
 -11   7   2      490.51      538.47     46.18 o 
 -10   7   2      337.16      324.63     20.62 o 
  -9   7   2       23.83       12.66     12.59 o 
  -8   7   2        8.86       12.11     14.63 o 
  -7   7   2     1328.27     1309.93     60.16 o 
  -6   7   2      838.33      750.54     27.79 o 
  -5   7   2     3299.13     3308.81     83.72 o 
  -4   7   2     1871.30     2003.90     42.33 o 
  -3   7   2      177.31      268.21     14.63 o 
  -2   7   2      965.86     1009.44     64.71 o 
  -1   7   2     6336.41     6121.81    128.45 o 
   0   7   2      938.22      833.01     18.62 o 
   1   7   2     1794.23     2133.65     48.24 o 
   2   7   2      314.65      279.77     15.16 o 
   3   7   2        1.16       39.98     24.71 o 
   4   7   2      147.41      127.76     24.06 o 
   5   7   2     4329.20     4365.31     95.61 o 
   6   7   2     4607.97     4526.33     97.18 o 
   7   7   2     1116.97     1051.38     54.31 o 
   8   7   2     1505.94     1454.16     52.36 o 
   9   7   2      195.16      164.80     21.38 o 
  10   7   2      101.59       22.14     22.94 o 
  11   7   2        8.06       -8.88     18.44 o 
  12   7   2        1.05       -7.15     40.97 o 
  13   7   2      320.42      246.49     46.83 o 
  14   7   2      928.72     1038.65     86.50 o 
 -13   8   2      148.47      117.89     27.01 o 
 -12   8   2      713.60      618.19     36.79 o 
 -11   8   2       23.53       18.73     16.48 o 
 -10   8   2       85.58       72.03     17.23 o 
  -9   8   2     1086.45     1002.24     35.97 o 
  -8   8   2      495.27      456.81     24.06 o 
  -7   8   2     2408.17     2506.36     82.92 o 
  -6   8   2     6661.38     7292.16    148.30 o 
  -5   8   2      519.84      533.98     18.16 o 
  -4   8   2      228.94      256.23     21.46 o 
  -3   8   2     3941.15     4329.56     97.19 o 
  -2   8   2     1521.93     1887.55     48.45 o 
  -1   8   2     7739.41     8125.05    247.79 o 
   0   8   2      119.22      202.62     18.21 o 
   1   8   2     2730.58     3068.39     68.32 o 
   2   8   2       10.38       25.95     18.54 o 
   3   8   2      990.74      863.89     62.44 o 
   4   8   2     4617.08     4210.63    250.72 o 
   5   8   2     8801.02     8632.12    179.02 o 
   6   8   2     3066.93     2955.43     69.30 o 
   7   8   2      221.19      196.11     13.23 o 
   8   8   2       55.91       12.41     34.79 o 
   9   8   2        0.71        8.20     17.78 o 
  10   8   2     1749.48     1660.52    101.46 o 
  11   8   2     2324.81     2312.06     81.62 o 
  12   8   2       75.53       57.88     39.02 o 
  13   8   2       77.96       54.63     31.87 o 
  14   8   2       77.28       -1.95     51.38 o 
 -13   9   2      439.72      621.11     65.04 o 
 -12   9   2      733.62      666.47     51.05 o 
 -11   9   2      501.67      478.15     51.05 o 
 -10   9   2      111.87      128.13     22.76 o 
  -9   9   2      891.49      846.70     28.87 o 
  -8   9   2     1707.62     1741.72     47.06 o 
  -7   9   2      205.99      158.38     14.37 o 
  -6   9   2      243.73      228.32     12.85 o 
  -5   9   2        6.07        5.88      8.45 o 
  -4   9   2     1410.10     1426.50     41.27 o 
  -3   9   2        1.59        3.84     16.58 o 
  -2   9   2     7193.25     7488.73    159.67 o 
  -1   9   2     8382.26     8636.18    151.07 o 
   0   9   2     8955.69     9790.67    192.21 o 
   1   9   2      474.71      551.86     17.89 o 
   2   9   2      214.89      217.96     14.63 o 
   3   9   2     4503.47     4266.61     98.90 o 
   4   9   2     8443.03     8674.77    189.58 o 
   5   9   2     7241.38     7120.65    199.01 o 
   6   9   2     5707.51     5757.19    122.98 o 
   7   9   2      162.10      129.36     16.58 o 
   8   9   2      300.85      232.91     26.01 o 
   9   9   2     2252.78     2386.53     77.44 o 
  10   9   2      389.23      399.67     28.67 o 
  11   9   2      131.18       98.81     57.23 o 
  12   9   2        3.39      -39.02     39.02 o 
  13   9   2       11.23      -27.97     43.57 o 
  14   9   2       33.30      -35.12     50.73 o 
 -13  10   2       97.44       63.74     42.27 o 
 -12  10   2      165.32      122.92     31.87 o 
 -11  10   2      921.27      883.74     49.10 o 
 -10  10   2        4.24      -14.23     14.23 o 
  -9  10   2      367.53      323.69     18.38 o 
  -8  10   2      327.39      278.22     16.28 o 
  -7  10   2        4.06       -2.92     13.01 o 
  -6  10   2     2425.02     2432.33    124.22 o 
  -5  10   2     2246.75     2223.96    133.33 o 
  -4  10   2      980.89     1006.88     27.18 o 
  -3  10   2      369.71      347.28     13.44 o 
  -2  10   2      302.54      284.97     11.06 o 
  -1  10   2      362.14      367.73     28.94 o 
   0  10   2      304.97      356.79     35.12 o 
   1  10   2       15.72       19.86     12.36 o 
   2  10   2      448.59      376.09     14.18 o 
   3  10   2     1101.46      884.39     27.76 o 
   4  10   2      428.71      376.79     15.40 o 
   5  10   2     1960.16     2036.17    151.54 o 
   6  10   2     1903.33     1961.33     47.58 o 
   7  10   2     1656.56     1590.76     45.59 o 
   8  10   2        3.51       26.39     12.39 o 
   9  10   2      709.98      701.72     34.72 o 
  10  10   2       43.22       -8.57     19.99 o 
  11  10   2      128.75      109.44     55.93 o 
  12  10   2      241.33      169.75     42.92 o 
  13  10   2      265.63      252.34     50.73 o 
 -13  11   2        6.41       75.05     25.78 o 
 -12  11   2      169.10      202.69     27.15 o 
 -11  11   2      308.75      314.57     21.60 o 
 -10  11   2      985.91     1011.05     35.18 o 
  -9  11   2      884.51      853.90     40.32 o 
  -8  11   2        6.48        8.81     14.31 o 
  -7  11   2      287.34      252.34     20.81 o 
  -6  11   2      276.15      194.46     16.91 o 
  -5  11   2     4273.38     4428.99     96.58 o 
  -4  11   2     1629.79     1549.71    141.46 o 
  -3  11   2     2412.73     2391.20     51.90 o 
  -2  11   2       66.04       92.86      7.80 o 
  -1  11   2     1936.33     1984.08     97.23 o 
   0  11   2      244.81      222.63     12.36 o 
   1  11   2     2242.45     2029.08     78.70 o 
   2  11   2     3465.28     3478.00     78.30 o 
   3  11   2        0.66      -10.16     10.16 o 
   4  11   2      117.00      113.45     13.47 o 
   5  11   2      105.98      108.17     34.79 o 
   6  11   2      195.08      228.20     20.45 o 
   7  11   2       40.12       31.39     16.54 o 
   8  11   2     2549.18     2487.09     64.61 o 
   9  11   2      164.08      164.66     22.73 o 
  10  11   2      128.17      142.76     26.67 o 
  11  11   2      162.88      149.59     38.37 o 
  12  11   2       42.04       59.83     31.87 o 
  13  11   2      201.83      197.06     53.33 o 
 -12  12   2       68.23       68.17     30.09 o 
 -11  12   2      507.91      487.29     25.09 o 
 -10  12   2       23.20       32.04     18.15 o 
  -9  12   2      405.52      389.66     23.74 o 
  -8  12   2       61.84       61.29     14.35 o 
  -7  12   2       80.32       59.56     18.54 o 
  -6  12   2        6.73        0.56     10.93 o 
  -5  12   2     4311.75     4374.17    235.76 o 
  -4  12   2     4513.72     4642.98    112.84 o 
  -3  12   2      116.63      151.84     48.45 o 
  -2  12   2      260.74      209.15     14.96 o 
  -1  12   2     6202.69     7064.01    143.66 o 
   0  12   2     7827.74     8246.72    206.82 o 
   1  12   2     1590.25     1653.20     69.26 o 
   2  12   2      396.14      323.46     27.32 o 
   3  12   2     2153.99     2141.48     62.76 o 
   4  12   2      304.87      294.75     15.88 o 
   5  12   2        2.64        5.42     18.21 o 
   6  12   2      426.52      372.42     18.87 o 
   7  12   2     3878.74     3875.23     90.53 o 
   8  12   2        6.80       -4.30     13.90 o 
   9  12   2     1125.44     1132.87     46.44 o 
  10  12   2     1064.24     1109.34     59.18 o 
  11  12   2      993.74      997.67     73.49 o 
  12  12   2       95.74      111.86     44.23 o 
 -12  13   2        4.00       28.93     44.23 o 
 -11  13   2      179.69      141.57     24.71 o 
 -10  13   2       23.47       46.59     18.07 o 
  -9  13   2      423.28      354.25     34.47 o 
  -8  13   2        9.77       11.35     21.46 o 
  -7  13   2       91.83       75.27     30.57 o 
  -6  13   2      616.82      604.48     22.11 o 
  -5  13   2      754.91      578.18     22.76 o 
  -4  13   2       39.57       40.32     11.71 o 
  -3  13   2      459.07      398.15     16.47 o 
  -2  13   2      446.01      457.35     13.57 o 
  -1  13   2      524.61      518.46     21.79 o 
   0  13   2      496.18      500.21     16.72 o 
   1  13   2      172.46      157.78     11.40 o 
   2  13   2      479.83      505.03     32.52 o 
   3  13   2      133.92      122.58     11.42 o 
   4  13   2       53.16       64.85     18.21 o 
   5  13   2      409.97      422.82     19.06 o 
   6  13   2     1699.43     1763.27     48.19 o 
   7  13   2       83.74       75.80     22.76 o 
   8  13   2      119.76      142.26     15.61 o 
   9  13   2      368.66      322.97     22.62 o 
  10  13   2      113.66       99.41     27.95 o 
  11  13   2     1056.17     1034.74     78.70 o 
  12  13   2       66.61       49.43     43.57 o 
 -11  14   2      137.86       63.09     46.18 o 
 -10  14   2      315.03      307.25    109.91 o 
  -9  14   2     2817.54     2825.64    183.08 o 
  -8  14   2       39.40       14.76     16.03 o 
  -7  14   2       92.02      109.44     14.17 o 
  -6  14   2       28.19       17.38     34.14 o 
  -5  14   2      335.16      292.67     16.26 o 
  -4  14   2       98.73      107.47     30.89 o 
  -3  14   2       62.97       52.53      8.57 o 
  -2  14   2      403.23      423.39     17.56 o 
  -1  14   2      814.39      901.53     25.92 o 
   0  14   2       85.55       68.43      8.59 o 
   1  14   2     1002.59      970.26     27.89 o 
   2  14   2     2634.52     2630.61     55.56 o 
   3  14   2     1097.56     1032.26     28.35 o 
   4  14   2      952.17      981.52     26.39 o 
   5  14   2       38.52       10.32     20.81 o 
   6  14   2       55.32       21.36     13.96 o 
   7  14   2      249.87      236.95     23.74 o 
   8  14   2       46.52       35.20     27.97 o 
   9  14   2     1314.72     1392.13     63.09 o 
  10  14   2      410.17      439.33     40.65 o 
  11  14   2      161.36      187.31     42.27 o 
 -11  15   2        3.48      -23.58     23.58 o 
 -10  15   2      692.23      710.16     46.83 o 
  -9  15   2      338.75      301.01     40.65 o 
  -8  15   2        0.87       13.64     34.79 o 
  -7  15   2        0.73       -9.18     13.33 o 
  -6  15   2      123.97       95.97     60.16 o 
  -5  15   2       55.11       66.35     78.37 o 
  -4  15   2      409.27      341.79     18.21 o 
  -3  15   2     1066.52     1056.80     29.46 o 
  -2  15   2       27.05       18.86      7.80 o 
  -1  15   2      359.12      307.63     17.56 o 
   0  15   2      514.67      478.02     23.41 o 
   1  15   2     1240.62     1260.23     35.61 o 
   2  15   2      223.37      210.88     15.16 o 
   3  15   2     2402.06     2369.47     52.37 o 
   4  15   2      258.96      269.86     14.67 o 
   5  15   2      380.49      340.80     19.06 o 
   6  15   2      212.71      204.73     20.49 o 
   7  15   2      688.26      748.09     28.75 o 
   8  15   2       30.57       21.06     15.45 o 
   9  15   2       22.60      -10.56     18.51 o 
  10  15   2        2.22      -26.67     26.67 o 
  11  15   2       41.00        3.90     39.02 o 
 -10  16   2       21.90      -42.92     42.92 o 
  -9  16   2      247.73      262.75     28.98 o 
  -8  16   2        8.68       45.53     36.42 o 
  -7  16   2       13.51      -15.18     15.18 o 
  -6  16   2     1275.73     1153.13     56.58 o 
  -5  16   2      353.58      307.84     50.40 o 
  -4  16   2      178.17      143.49     10.67 o 
  -3  16   2      408.46      361.61     16.26 o 
  -2  16   2       19.64       33.82      9.11 o 
  -1  16   2     1097.65     1020.48     39.35 o 
   0  16   2      531.64      485.98     18.12 o 
   1  16   2     2147.28     2231.43     66.99 o 
   2  16   2     1121.59     1104.13     38.37 o 
   3  16   2      229.15      245.85     41.95 o 
   4  16   2     1250.30     1258.08     52.36 o 
   5  16   2        3.06        6.82     12.61 o 
   6  16   2      594.30      610.00     35.45 o 
   7  16   2      203.44      189.22     21.46 o 
   8  16   2       75.86       60.83     32.52 o 
   9  16   2      202.88      189.76     26.67 o 
  10  16   2       55.50      104.71     39.02 o 
  -9  17   2        2.21      -19.51     42.92 o 
  -8  17   2       60.55       89.75     39.67 o 
  -7  17   2     1410.69     1404.09    123.25 o 
  -6  17   2      170.57      143.61     68.61 o 
  -5  17   2      239.07      205.96     30.57 o 
  -4  17   2       80.51       79.52     54.31 o 
  -3  17   2      136.52       94.95      9.76 o 
  -2  17   2      618.24      599.64     19.51 o 
  -1  17   2      145.11      128.12     12.36 o 
   0  17   2      295.49      215.27     16.26 o 
   1  17   2        0.34       -4.96      9.76 o 
   2  17   2      132.97      104.12     10.93 o 
   3  17   2      225.79      188.69     19.19 o 
   4  17   2       56.43       36.95     13.89 o 
   5  17   2       16.18       10.65     11.71 o 
   6  17   2      138.02      140.51     14.92 o 
   7  17   2       17.19        4.35     15.75 o 
   8  17   2      280.18      249.77     26.01 o 
   9  17   2      115.11      149.59     26.01 o 
  -8  18   2        2.48        7.80     40.32 o 
  -7  18   2     1208.09     1357.14    118.69 o 
  -6  18   2      356.37      415.58     35.62 o 
  -5  18   2      405.98      455.85     36.08 o 
  -4  18   2        2.40        1.30     11.06 o 
  -3  18   2     1724.72     1609.67     43.57 o 
  -2  18   2      402.58      382.42     13.66 o 
  -1  18   2        1.43       12.36      9.76 o 
   0  18   2        2.01       15.61     10.41 o 
   1  18   2       58.94       37.07     11.71 o 
   2  18   2        5.36        1.44     15.28 o 
   3  18   2      105.45       93.55     11.87 o 
   4  18   2      510.06      605.20     50.73 o 
   5  18   2      323.96      347.65     36.75 o 
   6  18   2       11.99       45.13     17.19 o 
   7  18   2      269.59      249.94     44.55 o 
   8  18   2      187.25      192.51     27.97 o 
  -7  19   2      202.99      251.14     30.73 o 
  -6  19   2        5.78      -12.36     37.72 o 
  -5  19   2       41.24       46.18     32.52 o 
  -4  19   2      400.83      340.80     46.18 o 
  -3  19   2        4.81       26.01     34.47 o 
  -2  19   2      139.08      107.96     35.12 o 
  -1  19   2      174.97       81.30     35.77 o 
   0  19   2       98.11       66.99     35.12 o 
   1  19   2       17.08        7.15     12.36 o 
   2  19   2      106.30       99.13     12.03 o 
   3  19   2     1236.27     1235.32     58.53 o 
   4  19   2       62.02       59.18     22.11 o 
   5  19   2      231.08      216.57     24.06 o 
   6  19   2        0.50      -33.17     33.17 o 
   7  19   2      462.24      546.31     63.74 o 
  -6  20   2       39.03       72.84     41.62 o 
  -5  20   2       47.83        1.95     33.17 o 
  -4  20   2      193.63      256.25     44.88 o 
  -3  20   2     1282.52     1287.74     98.21 o 
  -2  20   2        1.34      -34.47     34.47 o 
  -1  20   2       71.80       62.44     24.06 o 
   0  20   2       37.33       65.04     27.97 o 
   1  20   2      310.41      279.01     39.67 o 
   3  20   2      145.77      186.66     40.97 o 
   5  20   2      119.25      134.63     40.32 o 
   6  20   2       39.45       53.98     37.72 o 
  -4  21   2      336.06      533.31     57.88 o 
  -3  21   2        3.33       52.68     41.62 o 
  -2  21   2       11.99        7.80     23.41 o 
  -1  21   2      147.10       81.30     22.11 o 
   0  21   2       65.57      101.46     31.22 o 
   1  21   2      647.06      679.64     60.48 o 
   2  21   2       22.38       10.41     39.67 o 
   3  21   2       99.46      226.33     45.53 o 
   4  21   2      489.01      450.06     59.18 o 
  -1  22   2      183.64      174.30     33.82 o 
   0  22   2      177.63      232.83     34.47 o 
  -1 -20   3       31.05        9.11     35.77 o 
   0 -20   3      775.13      827.92     57.88 o 
   1 -20   3      425.23      473.47     46.18 o 
   2 -20   3      214.28      219.18     27.97 o 
   3 -20   3        6.57       98.21     47.48 o 
  -3 -19   3       63.00       56.58     50.73 o 
  -2 -19   3       28.29      -38.37     39.67 o 
  -1 -19   3      325.61      433.15     55.28 o 
   0 -19   3      401.51      327.14     33.82 o 
   1 -19   3       13.31       32.52     25.36 o 
   2 -19   3        2.01       30.57     31.22 o 
   3 -19   3       50.01       83.90     25.36 o 
   4 -19   3        7.67      -22.76     22.76 o 
   5 -19   3       21.27      -21.46     23.41 o 
   6 -19   3       52.17       54.63     40.32 o 
  -5 -18   3      189.10      173.00     48.78 o 
  -4 -18   3      373.50      317.38     53.33 o 
  -3 -18   3      200.51      188.61     40.97 o 
  -2 -18   3       52.75       27.97     37.72 o 
  -1 -18   3        4.39       52.68     28.62 o 
   0 -18   3     1194.81     1138.15     65.69 o 
   1 -18   3        4.22       -9.76     26.67 o 
   2 -18   3     1132.99     1291.64     67.64 o 
   3 -18   3      176.12      150.24     30.57 o 
   4 -18   3       19.28       24.06     22.11 o 
   5 -18   3      243.27      179.50     31.87 o 
   6 -18   3       67.83       64.39     29.92 o 
   7 -18   3      130.65      155.44     30.57 o 
  -6 -17   3       90.31       99.51     46.83 o 
  -5 -17   3     1186.64     1284.49    100.16 o 
  -4 -17   3      116.60      108.61     37.07 o 
  -3 -17   3      556.28      624.36     60.48 o 
  -2 -17   3       10.75        5.85     34.47 o 
  -1 -17   3      704.91      717.36     62.44 o 
   0 -17   3        4.24      -24.06     24.06 o 
   1 -17   3      623.85      586.64     41.62 o 
   2 -17   3      451.81      491.03     35.77 o 
   3 -17   3      616.90      684.19     59.18 o 
   4 -17   3      246.80      256.25     29.92 o 
   5 -17   3       39.41       27.32     26.01 o 
   6 -17   3       94.47      118.37     26.01 o 
   7 -17   3       48.29       83.25     26.67 o 
   8 -17   3      273.24      331.68     29.71 o 
   9 -17   3      387.80      457.65     42.06 o 
  -7 -16   3      122.93       83.90     36.42 o 
  -6 -16   3        2.06      -21.46     21.46 o 
  -5 -16   3      237.67      200.31     20.81 o 
  -4 -16   3      213.86      180.75     14.85 o 
  -3 -16   3        0.30       -8.75      8.75 o 
  -2 -16   3        2.09      -33.17     33.17 o 
  -1 -16   3      584.52      628.26     53.33 o 
   0 -16   3      811.86      901.42     62.44 o 
   1 -16   3      199.21      119.02     22.11 o 
   2 -16   3       71.84       87.15     24.71 o 
   3 -16   3      108.72       89.10     25.36 o 
   4 -16   3      295.74      283.56     29.27 o 
   5 -16   3      549.47      557.37     37.07 o 
   6 -16   3      198.80      247.79     27.97 o 
   7 -16   3      488.53      503.53     34.79 o 
   8 -16   3        3.09       45.12     36.42 o 
   9 -16   3       58.47       24.06     40.97 o 
  10 -16   3       75.96      150.89     55.28 o 
  -8 -15   3      170.66      174.30     35.77 o 
  -7 -15   3        2.69       -1.25     22.25 o 
  -6 -15   3        2.42       -7.47     13.90 o 
  -5 -15   3      463.38      474.62     37.40 o 
  -4 -15   3      355.14      351.46     40.00 o 
  -3 -15   3       24.93       23.60     15.93 o 
  -2 -15   3      362.26      344.69     12.42 o 
  -1 -15   3      169.48      197.06     26.67 o 
   0 -15   3       81.96       93.65     21.46 o 
   1 -15   3      134.52       94.95     18.21 o 
   2 -15   3       17.79        3.25     17.56 o 
   3 -15   3     1711.07     1704.63     55.93 o 
   4 -15   3     1078.98     1048.40     40.97 o 
   5 -15   3      125.89       81.30     25.36 o 
   6 -15   3      616.67      623.50     49.75 o 
   7 -15   3      170.82      126.27     25.96 o 
   8 -15   3      194.56      204.65     30.56 o 
   9 -15   3        5.08        9.76     39.02 o 
  10 -15   3      117.42       86.50     44.23 o 
  -9 -14   3      480.47      465.02     53.33 o 
  -8 -14   3     1115.79     1119.38     55.64 o 
  -7 -14   3        4.19      -19.69     19.69 o 
  -6 -14   3        2.72        5.81     15.45 o 
  -5 -14   3      405.97      360.37     19.95 o 
  -4 -14   3      932.98      886.53     99.83 o 
  -3 -14   3       85.39       79.35     15.93 o 
  -2 -14   3     1300.33     1328.93     31.55 o 
  -1 -14   3      797.26      800.61     41.62 o 
   0 -14   3      141.43      124.87     20.81 o 
   1 -14   3      544.60      511.19     29.92 o 
   2 -14   3     2486.67     2472.07     81.30 o 
   3 -14   3     4107.67     4404.97    112.51 o 
   4 -14   3      381.78      350.55     22.11 o 
   5 -14   3      527.49      506.64     25.36 o 
   6 -14   3      582.04      568.29     38.37 o 
   7 -14   3       59.61       51.27     18.86 o 
   8 -14   3       27.35       42.75     29.59 o 
   9 -14   3     1292.73     1334.25    124.55 o 
  10 -14   3     1110.45     1174.57     91.05 o 
  11 -14   3       23.79       35.77     39.67 o 
 -10 -13   3       38.98       72.19     39.02 o 
  -9 -13   3      193.70      163.89     33.82 o 
  -8 -13   3       42.47       45.34     26.34 o 
  -7 -13   3        2.45       -6.20     25.04 o 
  -6 -13   3       32.19      -14.37     14.37 o 
  -5 -13   3       13.18       -1.56     16.72 o 
  -4 -13   3      937.91      910.13     31.24 o 
  -3 -13   3     1923.05     2030.20     66.34 o 
  -2 -13   3       92.33       51.54      9.95 o 
  -1 -13   3      333.45      309.94     14.96 o 
   0 -13   3      302.91      261.45     22.76 o 
   1 -13   3     2771.60     2714.00     72.19 o 
   2 -13   3       70.10       44.23     15.61 o 
   3 -13   3      473.42      472.17     27.97 o 
   4 -13   3       64.05       40.97     16.26 o 
   5 -13   3       52.50       49.11     13.32 o 
   6 -13   3      709.89      694.53     48.78 o 
   7 -13   3     1130.19     1157.06     65.69 o 
   8 -13   3      219.48      224.38     14.31 o 
   9 -13   3        3.62       -8.45     13.01 o 
  10 -13   3      496.45      463.82     39.02 o 
  11 -13   3      123.11      113.27     24.36 o 
  12 -13   3       70.76       75.44     44.23 o 
  -9 -12   3      148.84      194.99     36.10 o 
  -8 -12   3      302.23      315.85     89.10 o 
  -7 -12   3        0.02      -15.60     45.85 o 
  -6 -12   3     1534.98     1723.01     63.68 o 
  -5 -12   3      228.44      236.26     20.62 o 
  -4 -12   3      346.78      304.72     16.41 o 
  -3 -12   3      178.23      184.71     16.26 o 
  -2 -12   3     1061.00     1004.73     38.70 o 
  -1 -12   3      614.56      549.67     19.84 o 
   0 -12   3      876.25      812.97     34.47 o 
   1 -12   3       23.44       20.81     16.26 o 
   2 -12   3      368.84      282.91     17.56 o 
   3 -12   3     1076.77     1095.23     37.72 o 
   4 -12   3      456.54      398.40     17.85 o 
   5 -12   3      531.98      523.40     54.31 o 
   6 -12   3     1018.14     1048.87     27.23 o 
   7 -12   3        0.25        3.92      7.80 o 
   8 -12   3       47.07       45.53     11.71 o 
   9 -12   3      325.81      309.58     21.46 o 
  10 -12   3       50.51       39.67     33.82 o 
  11 -12   3      265.00      249.99     43.57 o 
  12 -12   3       92.67       70.84     24.18 o 
 -11 -11   3       61.11       71.54     48.13 o 
 -10 -11   3       66.80       81.95     40.97 o 
  -9 -11   3      114.35       85.85     22.48 o 
  -8 -11   3     1003.09     1075.92     47.31 o 
  -7 -11   3      560.03      533.49     29.42 o 
  -6 -11   3      158.81      151.93     15.88 o 
  -5 -11   3      130.20      119.70     13.98 o 
  -4 -11   3     1419.58     1388.85     39.69 o 
  -3 -11   3      126.88      119.18     10.46 o 
  -2 -11   3     4026.91     4105.23     91.28 o 
  -1 -11   3      196.17      196.99      8.20 o 
   0 -11   3      209.78      236.09     19.51 o 
   1 -11   3        1.28        5.20     15.61 o 
   2 -11   3        2.54       -1.95     11.71 o 
   3 -11   3      876.72      786.95     27.32 o 
   4 -11   3     3146.07     3195.57    116.74 o 
   5 -11   3        2.51       -4.45      5.11 o 
   6 -11   3      223.10      190.28     12.47 o 
   7 -11   3      434.67      364.72     16.10 o 
   8 -11   3      186.36      163.04     16.91 o 
   9 -11   3     1228.83     1152.16     57.88 o 
  10 -11   3     2090.19     2157.65    135.28 o 
  11 -11   3        4.51      -17.13     17.13 o 
  12 -11   3      242.36      214.29     52.68 o 
  13 -11   3       18.09       70.24     44.88 o 
 -11 -10   3        0.16       -9.11     42.27 o 
 -10 -10   3       20.70      -19.51     26.67 o 
  -9 -10   3      256.90      266.05     55.93 o 
  -8 -10   3      444.65      431.26     34.47 o 
  -7 -10   3      169.15      178.87     19.44 o 
  -6 -10   3       65.82       48.99     16.26 o 
  -5 -10   3     1221.93     1211.48     35.63 o 
  -4 -10   3     1894.01     1756.76     47.58 o 
  -3 -10   3     1220.74     1116.85     31.15 o 
  -2 -10   3     2233.81     2254.99     66.51 o 
  -1 -10   3     1773.83     1783.91     44.53 o 
   0 -10   3      141.41      120.97     15.61 o 
   1 -10   3      649.95      584.68     26.01 o 
   2 -10   3     3787.61     3835.25     89.75 o 
   3 -10   3     2744.59     2647.67     66.34 o 
   4 -10   3     4495.06     4607.31    106.45 o 
   5 -10   3     9448.55     9912.99    412.01 o 
   6 -10   3     1238.16     1145.10     88.13 o 
   7 -10   3      118.22       67.46     21.79 o 
   8 -10   3      645.85      596.27     21.55 o 
   9 -10   3      765.14      758.14     38.70 o 
  10 -10   3      131.74      144.67     28.29 o 
  11 -10   3       22.14       11.06     18.21 o 
  12 -10   3       56.06       83.25     21.46 o 
  13 -10   3      117.31       68.78     70.89 o 
 -12  -9   3      550.06      611.35     64.39 o 
 -11  -9   3      153.63      115.77     45.53 o 
 -10  -9   3      908.41      893.99     45.28 o 
  -9  -9   3      172.60      152.49     16.35 o 
  -8  -9   3      384.03      343.26     20.29 o 
  -7  -9   3      811.98      755.20     36.75 o 
  -6  -9   3     1306.08     1207.66     59.51 o 
  -5  -9   3     2930.31     3075.68     75.30 o 
  -4  -9   3     3200.27     3187.29     77.24 o 
  -3  -9   3      348.46      298.57     14.23 o 
  -2  -9   3      968.86      904.44     26.39 o 
  -1  -9   3      136.29      126.95     10.53 o 
   0  -9   3      302.48      295.92     19.51 o 
   1  -9   3      339.32      348.60     20.16 o 
   2  -9   3     4211.90     4278.15    116.42 o 
   3  -9   3     4926.78     4883.92    109.96 o 
   4  -9   3        5.77       -5.53      5.53 o 
   5  -9   3      762.34      721.39     23.76 o 
   6  -9   3      924.57      887.58     44.23 o 
   7  -9   3      808.66      744.16     21.71 o 
   8  -9   3      128.84       92.51     10.55 o 
   9  -9   3      758.93      774.93     39.02 o 
  10  -9   3     1061.11     1089.38     34.97 o 
  11  -9   3       63.39       93.56     52.35 o 
  12  -9   3      180.22      193.64     19.30 o 
  13  -9   3      384.82      304.76     27.27 o 
  14  -9   3      135.21      104.77     30.65 o 
 -12  -8   3        4.73      -46.83     46.83 o 
 -11  -8   3      881.50      870.48     61.46 o 
 -10  -8   3       61.45       77.17     22.11 o 
  -9  -8   3       87.93       96.33     26.34 o 
  -8  -8   3        2.35        2.33     11.93 o 
  -7  -8   3       10.62       -5.34     12.68 o 
  -6  -8   3     1752.43     1721.74     46.09 o 
  -5  -8   3      309.98      273.11     12.96 o 
  -4  -8   3     4062.73     3903.00     84.55 o 
  -3  -8   3     3381.61     3485.47    155.11 o 
  -2  -8   3     2771.70     2652.45     63.51 o 
  -1  -8   3     1127.99     1180.32     34.14 o 
   0  -8   3     8547.26     8668.17    225.03 o 
   1  -8   3     1184.01     1250.02     40.97 o 
   2  -8   3       29.39      -11.06     11.06 o 
   3  -8   3      543.19      540.63     20.56 o 
   4  -8   3      864.22      894.41     22.63 o 
   5  -8   3     1347.20     1330.17     41.95 o 
   6  -8   3       43.44       10.97      8.24 o 
   7  -8   3     2680.90     2662.55     66.34 o 
   8  -8   3      173.69      179.83     16.58 o 
   9  -8   3       29.27       88.40     27.97 o 
  10  -8   3      217.65      205.69     16.25 o 
  11  -8   3        6.90       -3.70     16.96 o 
  12  -8   3      188.21      172.06     32.52 o 
  13  -8   3        9.94       29.34     26.99 o 
  14  -8   3      208.59      249.74     35.12 o 
 -13  -7   3       33.16      -26.01     37.07 o 
 -12  -7   3      690.35      766.14     72.19 o 
 -11  -7   3        5.80      -16.67     29.92 o 
 -10  -7   3       60.15       14.52     15.12 o 
  -9  -7   3      679.28      600.90     33.17 o 
  -8  -7   3      345.22      300.67     17.78 o 
  -7  -7   3      315.75      296.96     26.99 o 
  -6  -7   3     7354.25     7546.10    160.62 o 
  -5  -7   3     7313.56     7272.33    187.63 o 
  -4  -7   3       61.96       41.21      9.74 o 
  -3  -7   3     1290.39     1326.31     37.07 o 
  -2  -7   3      954.83      808.09     24.16 o 
  -1  -7   3     8571.11     8122.94    217.08 o 
   0  -7   3     2132.27     2065.61     47.00 o 
   1  -7   3     2236.92     2077.29     66.99 o 
   2  -7   3       80.92       59.18      9.76 o 
   3  -7   3      745.19      765.13     55.61 o 
   4  -7   3      717.57      726.24     19.66 o 
   5  -7   3      678.35      645.06     17.02 o 
   6  -7   3     7768.34     8034.43    136.71 o 
   7  -7   3      459.33      433.37     34.14 o 
   8  -7   3     3613.02     3600.10     75.66 o 
   9  -7   3      106.51      108.48     12.15 o 
  10  -7   3     1044.27     1046.73     32.07 o 
  11  -7   3      303.14      279.81     17.06 o 
  12  -7   3     2221.67     2458.60     99.83 o 
  13  -7   3       18.25       50.30     19.71 o 
  14  -7   3        0.30       22.76     28.62 o 
 -13  -6   3      174.13      198.36     42.27 o 
 -12  -6   3       21.00       15.55     22.59 o 
 -11  -6   3      429.98      392.38     29.07 o 
 -10  -6   3        1.00        8.09     22.44 o 
  -9  -6   3       10.72       29.64     22.11 o 
  -8  -6   3      638.61      614.94     24.77 o 
  -7  -6   3      952.13      923.60     29.44 o 
  -6  -6   3     2087.15     1974.53     61.14 o 
  -5  -6   3      137.94      124.09     35.45 o 
  -4  -6   3      410.05      402.23     39.35 o 
  -3  -6   3       59.07       84.55     10.41 o 
  -2  -6   3      346.36      286.15     23.74 o 
  -1  -6   3     4522.89     4882.52    106.83 o 
   0  -6   3     5962.29     5906.68    232.83 o 
   1  -6   3     2270.67     2548.16     74.79 o 
   2  -6   3      278.35      308.32     26.34 o 
   3  -6   3     1071.58     1048.15     20.74 o 
   4  -6   3      451.81      468.69     13.71 o 
   5  -6   3     2455.16     2576.80     49.37 o 
   6  -6   3      156.07      150.97      9.11 o 
   7  -6   3     1578.16     1485.83     35.94 o 
   8  -6   3      332.14      349.77     19.84 o 
   9  -6   3        1.48       10.69     16.26 o 
  10  -6   3     3237.06     3563.18     80.68 o 
  11  -6   3      709.84      769.58     29.92 o 
  12  -6   3      174.46      181.33     18.65 o 
  13  -6   3       30.34       25.60     22.25 o 
  14  -6   3       39.06       13.01     39.67 o 
 -13  -5   3      359.97      356.40     51.38 o 
 -12  -5   3      464.99      465.03     34.84 o 
 -11  -5   3      155.01      109.47     88.45 o 
 -10  -5   3     2465.94     2418.64     66.97 o 
  -9  -5   3     1375.03     1246.72     40.64 o 
  -8  -5   3       21.99       45.18     24.06 o 
  -7  -5   3      724.42      575.47     21.57 o 
  -6  -5   3        0.22       13.89      9.63 o 
  -5  -5   3        6.67       -8.53     10.54 o 
  -4  -5   3        9.85      -10.41     10.41 o 
  -3  -5   3     1968.47     1979.80     43.44 o 
  -2  -5   3     5851.62     5664.90    158.04 o 
  -1  -5   3      185.84      315.33     40.97 o 
   0  -5   3     3293.38     3432.00     88.83 o 
   1  -5   3      229.06      219.18     14.96 o 
   2  -5   3     2084.28     2042.91     39.14 o 
   3  -5   3      738.56      814.47     16.72 o 
   4  -5   3     1719.85     1721.36     33.87 o 
   5  -5   3     1978.74     1928.49     38.44 o 
   6  -5   3        0.88      -12.36     12.36 o 
   7  -5   3      238.84      243.01     12.61 o 
   8  -5   3      376.55      358.80     40.00 o 
   9  -5   3     3657.14     3948.11     81.91 o 
  10  -5   3      188.95      161.80     15.61 o 
  11  -5   3      403.02      383.57     22.18 o 
  12  -5   3      380.95      403.14     55.93 o 
  13  -5   3        0.08       25.80     57.88 o 
  14  -5   3      177.75      285.51     49.43 o 
  15  -5   3       59.08       29.27     45.53 o 
 -13  -4   3       95.25      156.74     49.43 o 
 -12  -4   3       54.30       49.75     24.06 o 
 -11  -4   3      905.55      842.77     41.94 o 
 -10  -4   3       20.14        1.44     15.23 o 
  -9  -4   3      586.57      543.39     28.29 o 
  -8  -4   3      462.88      344.22     18.49 o 
  -7  -4   3     2255.68     2410.75     59.08 o 
  -6  -4   3     4448.12     4497.63    102.03 o 
  -5  -4   3     1836.76     2190.51     55.24 o 
  -4  -4   3     2380.68     2246.02     56.17 o 
  -3  -4   3      985.63     1017.76     66.34 o 
  -2  -4   3     2666.05     2882.35     87.48 o 
  -1  -4   3      121.82      145.50     12.03 o 
   0  -4   3       16.31       14.96      5.85 o 
   1  -4   3     1057.44      956.92     42.27 o 
   2  -4   3     9428.29     8927.71    201.94 o 
   3  -4   3      423.23      549.80     17.89 o 
   4  -4   3        0.31       26.17      6.56 o 
   5  -4   3     6814.80     7146.54    131.23 o 
   6  -4   3     7422.74     7846.85    144.99 o 
   7  -4   3      652.40      610.38     24.71 o 
   8  -4   3      188.58      169.16     29.27 o 
   9  -4   3       38.97       48.54     12.78 o 
  10  -4   3     1550.56     1657.28     50.38 o 
  11  -4   3      897.29      897.41     34.20 o 
  12  -4   3     1447.38     1578.89    115.12 o 
  13  -4   3     1509.56     1508.86     65.69 o 
  14  -4   3        2.16      -24.71     38.37 o 
  15  -4   3        8.11       77.39     50.08 o 
 -14  -3   3      115.47      154.14     55.93 o 
 -13  -3   3        1.65       96.91     47.48 o 
 -12  -3   3      135.48      120.15     23.32 o 
 -11  -3   3       94.70       67.11     21.16 o 
 -10  -3   3     2097.41     2104.44     60.72 o 
  -9  -3   3     1118.01     1118.36     38.80 o 
  -8  -3   3      815.63      846.54     36.42 o 
  -7  -3   3      607.35      653.80     24.71 o 
  -6  -3   3     8157.97     8332.54    174.74 o 
  -5  -3   3     2612.78     2786.95     66.94 o 
  -4  -3   3      694.03      569.21     59.83 o 
  -3  -3   3     6301.34     6365.25    136.76 o 
  -2  -3   3      163.23      178.61     31.87 o 
  -1  -3   3      255.26      251.65     19.19 o 
   0  -3   3     9328.52     8731.66    179.32 o 
   1  -3   3       56.89       39.85      5.10 o 
   2  -3   3       58.88       46.75      6.18 o 
   3  -3   3     2542.74     2506.71     49.10 o 
   4  -3   3      744.80      717.90     17.23 o 
   5  -3   3     2577.56     2689.38     53.70 o 
   6  -3   3      395.70      440.56     16.83 o 
   7  -3   3     2441.83     2461.96     60.00 o 
   8  -3   3     1649.67     1685.53     44.68 o 
   9  -3   3      477.03      535.16     26.67 o 
  10  -3   3      507.50      480.07     35.45 o 
  11  -3   3      157.87      198.72     18.26 o 
  12  -3   3     3280.48     3428.76    119.02 o 
  13  -3   3       57.38       21.46     22.76 o 
  14  -3   3     1233.03     1231.16     89.75 o 
  15  -3   3       98.77      117.72     49.43 o 
 -14  -2   3       89.90      133.33     53.98 o 
 -13  -2   3        3.23      -47.48     47.48 o 
 -12  -2   3      665.91      608.93     35.59 o 
 -11  -2   3     1049.45      982.90     47.48 o 
 -10  -2   3       90.50       62.12     14.97 o 
  -9  -2   3      137.28      107.81     15.24 o 
  -8  -2   3      436.41      427.32     21.14 o 
  -7  -2   3       29.04       19.71     18.54 o 
  -6  -2   3     1473.86     1326.13     37.99 o 
  -5  -2   3      138.43       86.08     11.38 o 
  -4  -2   3      690.63      894.91     31.87 o 
  -3  -2   3     3291.22     3202.13     75.05 o 
  -2  -2   3       86.19       37.01      7.58 o 
  -1  -2   3    25663.39    24270.17    406.03 o 
   0  -2   3     1046.31      999.83     22.07 o 
   1  -2   3     5717.88     5247.81    107.96 o 
   2  -2   3    13612.27    13609.07    222.75 o 
   3  -2   3    11096.89    10676.68    164.49 o 
   4  -2   3      382.71      366.13     11.62 o 
   5  -2   3     4293.69     4613.22    100.51 o 
   6  -2   3     2464.69     2774.00    185.03 o 
   7  -2   3     2015.14     1997.10    206.17 o 
   8  -2   3       22.04       22.82     16.91 o 
   9  -2   3      103.41       70.40     14.31 o 
  10  -2   3      423.03      403.15     48.45 o 
  11  -2   3      550.30      574.42     71.87 o 
  12  -2   3     1469.30     1658.82     54.49 o 
  13  -2   3      551.15      586.64     33.17 o 
  14  -2   3       78.86      139.83     44.88 o 
  15  -2   3       56.24       18.21     45.53 o 
 -14  -1   3      570.60      612.65     61.14 o 
 -12  -1   3       46.52       62.00     18.61 o 
 -11  -1   3      272.32      254.84     39.67 o 
 -10  -1   3      541.10      535.52     39.67 o 
  -9  -1   3        1.85        2.16     13.84 o 
  -8  -1   3     2240.31     2017.61     52.95 o 
  -7  -1   3     5027.14     5265.09    362.91 o 
  -6  -1   3      884.95      967.99     70.89 o 
  -5  -1   3      611.42      791.41     33.49 o 
  -4  -1   3    11579.07    11935.28    805.81 o 
  -3  -1   3        7.65        2.37     11.47 o 
  -2  -1   3     2488.53     2439.65    109.91 o 
  -1  -1   3     1591.53     1620.73     48.13 o 
   0  -1   3     1134.48     1251.44     54.63 o 
   1  -1   3      820.26      928.22     62.11 o 
   2  -1   3     5335.72     5386.86     76.13 o 
   3  -1   3    14184.92    13915.76    207.82 o 
   4  -1   3     5552.53     5456.24    147.96 o 
   5  -1   3     3015.89     3523.93     92.60 o 
   6  -1   3      920.32      867.00     31.69 o 
   7  -1   3      970.30      908.19     54.31 o 
   8  -1   3      189.37      202.63     35.77 o 
   9  -1   3      634.29      617.20     26.90 o 
  10  -1   3      954.73      916.05     40.46 o 
  11  -1   3      192.91      192.20     31.87 o 
  12  -1   3      182.30      138.63     52.35 o 
  13  -1   3      134.86      151.54     33.17 o 
  14  -1   3      231.55      200.97     44.23 o 
  15  -1   3      138.36      133.33     50.08 o 
 -14   0   3       79.77       31.22     52.68 o 
 -13   0   3       23.82       -8.45     43.57 o 
 -12   0   3       34.44       61.39     72.52 o 
 -11   0   3      358.40      320.51     20.16 o 
 -10   0   3     3257.17     3523.25    166.50 o 
  -9   0   3       12.60       15.61     24.06 o 
  -8   0   3      113.31      133.20     16.83 o 
  -7   0   3      214.52      262.75     26.67 o 
  -6   0   3     2089.05     2009.96     68.94 o 
  -5   0   3     1631.06     1823.97     59.69 o 
  -4   0   3      112.04      180.61     17.13 o 
  -3   0   3     1266.71     1238.82     85.85 o 
  -2   0   3     7016.61     7231.49    189.26 o 
  -1   0   3     5339.59     5715.76    144.86 o 
   0   0   3     4232.25     4310.02    158.69 o 
   1   0   3     2354.70     2490.93     64.39 o 
   3   0   3     8343.66     8665.75    483.88 o 
   4   0   3    11086.79    10934.56    258.60 o 
   5   0   3      237.84      272.99     17.56 o 
   6   0   3     9645.02    10155.05    262.63 o 
   7   0   3     1864.05     1894.45     96.91 o 
   8   0   3     9991.04    10371.74    268.31 o 
   9   0   3       78.73       88.02     15.40 o 
  10   0   3      553.50      497.98     29.26 o 
  11   0   3       50.47       41.69     22.44 o 
  12   0   3      781.19      720.56     27.53 o 
  13   0   3       53.10       25.53     34.14 o 
  14   0   3       13.97      -14.96     43.57 o 
  15   0   3      416.18      361.61     48.13 o 
 -14   1   3        0.35       -4.55     35.12 o 
 -13   1   3       14.62       27.72     21.58 o 
 -12   1   3      280.60      264.85     23.51 o 
 -11   1   3     1345.54     1392.05    131.70 o 
 -10   1   3     1229.78     1171.70     49.18 o 
  -9   1   3     1648.79     1674.64     61.85 o 
  -8   1   3      251.03      210.71     21.75 o 
  -7   1   3     1818.25     1779.66     88.78 o 
  -6   1   3      809.03      948.73     92.68 o 
  -5   1   3     1951.04     2225.92     71.48 o 
  -4   1   3    14573.66    16299.79    554.12 o 
  -3   1   3     3003.82     3154.80    116.42 o 
  -2   1   3     5186.66     5878.72    155.44 o 
  -1   1   3     5334.39     5945.71    210.72 o 
   0   1   3     1784.65     1689.67     70.24 o 
   3   1   3    13921.74    13893.56    476.72 o 
   4   1   3     1712.41     1809.92     57.88 o 
   5   1   3      664.63      733.90     43.57 o 
   6   1   3     6168.64     6351.40    199.99 o 
   7   1   3     5969.22     6296.23    172.86 o 
   8   1   3      243.77      275.57     17.67 o 
   9   1   3       47.37       46.22     14.63 o 
  10   1   3      957.17      887.35     77.72 o 
  11   1   3     1517.97     1438.20     75.12 o 
  12   1   3       40.67       49.36     10.18 o 
  13   1   3       38.55       38.43     24.39 o 
  14   1   3     1549.65     1608.37    107.96 o 
  15   1   3      329.00      373.96     60.48 o 
 -14   2   3      317.31      353.15     56.58 o 
 -13   2   3       57.56       67.25     26.46 o 
 -12   2   3        9.03       46.18     29.27 o 
 -11   2   3        1.69      -21.42     22.47 o 
 -10   2   3        8.77       -6.18     69.26 o 
  -9   2   3       14.75        0.92     16.48 o 
  -8   2   3      394.15      390.89     25.69 o 
  -7   2   3     3398.54     3689.81    107.85 o 
  -6   2   3     5784.32     6326.38    243.89 o 
  -5   2   3     3920.91     4311.94    131.38 o 
  -4   2   3      121.73      144.60     19.10 o 
  -3   2   3      539.88      661.43     25.36 o 
  -2   2   3     5927.01     6679.33    247.14 o 
  -1   2   3    10756.04    12621.78    427.95 o 
   2   2   3      225.35      317.38     18.86 o 
   3   2   3     8302.64     8262.44    391.85 o 
   4   2   3     2860.76     2812.47     75.27 o 
   5   2   3       66.08       89.64     14.31 o 
   6   2   3       54.14       85.53      6.63 o 
   7   2   3     1813.74     1863.22     45.40 o 
   8   2   3     1800.54     1784.40     40.78 o 
   9   2   3     3399.61     3410.12     76.47 o 
  10   2   3      298.73      245.62     12.09 o 
  11   2   3      610.39      557.52     40.00 o 
  12   2   3      478.74      433.94     19.89 o 
  13   2   3       67.60       81.54     24.71 o 
  14   2   3       36.60       64.39     45.53 o 
  15   2   3       22.90       39.67     36.42 o 
 -14   3   3      312.69      447.46     61.79 o 
 -13   3   3      424.69      512.49     58.53 o 
 -12   3   3      570.67      630.08     38.28 o 
 -11   3   3       19.71       65.16     24.45 o 
 -10   3   3       64.46       22.98     21.48 o 
  -9   3   3       76.91       37.16     51.70 o 
  -8   3   3     2546.59     2673.19     86.67 o 
  -7   3   3      467.62      459.36     25.37 o 
  -6   3   3     1742.12     1861.81     60.36 o 
  -5   3   3     5983.37     6669.48    177.69 o 
  -4   3   3     1814.41     2327.03     69.59 o 
  -3   3   3     1101.89     1070.51     34.47 o 
  -2   3   3     2839.16     3006.01    176.58 o 
  -1   3   3     2498.45     2985.21    113.82 o 
   0   3   3     3570.05     4341.89    153.49 o 
   1   3   3     4237.65     4390.02    106.01 o 
   2   3   3     1788.77     1984.29     75.44 o 
   3   3   3      106.75       31.87     16.26 o 
   4   3   3      177.18      150.59      7.04 o 
   5   3   3     4667.74     5139.26    134.96 o 
   6   3   3     2287.86     2365.27     67.31 o 
   7   3   3      515.19      476.43     15.23 o 
   8   3   3      604.16      664.38     19.46 o 
   9   3   3     2855.30     2764.50    154.46 o 
  10   3   3      176.56      168.81     25.04 o 
  11   3   3        8.69       17.28     35.77 o 
  12   3   3      356.44      297.20     15.79 o 
  13   3   3       43.14       71.54     39.02 o 
  14   3   3        0.24       -5.20     32.52 o 
  15   3   3      103.79      202.92     56.58 o 
 -13   4   3      147.88      146.04     33.49 o 
 -12   4   3      130.58       91.65     34.47 o 
 -11   4   3       10.75        7.15     22.11 o 
 -10   4   3      697.32      662.62     28.74 o 
  -9   4   3       20.62       47.38     19.81 o 
  -8   4   3     1381.13     1347.76     85.20 o 
  -7   4   3      940.59      960.42     29.93 o 
  -6   4   3      172.28      215.92     16.26 o 
  -5   4   3       18.68       13.66     11.06 o 
  -4   4   3    10053.81    11606.88   1110.51 o 
  -3   4   3     3206.87     3356.98    152.84 o 
  -2   4   3     1449.49     1777.33     78.37 o 
  -1   4   3    23104.54    26124.76    627.28 o 
   0   4   3     7789.07     8283.24    539.16 o 
   1   4   3      430.67      469.42     12.99 o 
   2   4   3    14160.18    14243.09    330.20 o 
   3   4   3      256.25      223.07     16.91 o 
   4   4   3     3824.25     3332.22    105.04 o 
   5   4   3      139.29      267.39     28.62 o 
   6   4   3     4615.47     4768.02    128.71 o 
   7   4   3     1107.54     1191.66     41.02 o 
   8   4   3     5965.39     5773.06    150.38 o 
   9   4   3       69.65       58.28     17.56 o 
  10   4   3     4812.77     4870.44    136.07 o 
  11   4   3      340.61      361.34     60.48 o 
  12   4   3     1289.98     1242.02     57.19 o 
  13   4   3      280.00      319.33     40.32 o 
  14   4   3      632.75      620.46     63.74 o 
  15   4   3       24.24      146.98     50.73 o 
 -14   5   3        1.63        6.50     34.47 o 
 -13   5   3       50.52        9.16     27.55 o 
 -12   5   3        5.64       -0.82     40.32 o 
 -11   5   3       42.97       51.05     17.86 o 
 -10   5   3      731.46      807.38     37.40 o 
  -9   5   3      218.57      237.65     23.09 o 
  -8   5   3      147.14      110.58     12.39 o 
  -7   5   3     1287.83     1229.39     36.93 o 
  -6   5   3      475.07      534.70     42.60 o 
  -5   5   3      123.68      107.95     11.71 o 
  -4   5   3      607.93      901.17     27.34 o 
  -3   5   3      196.88      252.74     40.32 o 
  -2   5   3      238.45      304.25     12.01 o 
  -1   5   3     5283.84     6099.18    314.46 o 
   0   5   3    11167.56    11739.22    298.20 o 
   1   5   3     1292.65     1288.77     30.63 o 
   2   5   3    16834.38    16525.55    383.42 o 
   3   5   3        9.39        0.40     18.54 o 
   4   5   3     6632.10     6646.71    211.05 o 
   5   5   3      527.47      637.40     19.84 o 
   6   5   3      168.53      171.27     48.45 o 
   7   5   3      559.71      575.34     25.06 o 
   8   5   3     2455.85     2373.76    109.91 o 
   9   5   3     2163.78     2173.45    131.05 o 
  10   5   3       51.03       77.16     21.35 o 
  11   5   3        0.11      -28.62     28.62 o 
  12   5   3       94.67       76.74     23.74 o 
  13   5   3       62.67       -1.30     38.37 o 
  14   5   3        9.06       81.30     44.23 o 
 -14   6   3      199.63      275.76     43.57 o 
 -13   6   3      166.38      155.40     34.79 o 
 -12   6   3      418.55      478.71     33.15 o 
 -11   6   3      494.51      474.16     27.31 o 
 -10   6   3        2.92      -11.74     12.15 o 
  -9   6   3      345.11      311.52     18.44 o 
  -8   6   3      559.46      611.78     28.80 o 
  -7   6   3      527.25      534.67     32.84 o 
  -6   6   3      207.48      213.88     12.81 o 
  -5   6   3     5793.99     6437.90    151.24 o 
  -4   6   3     6067.34     7031.23    160.45 o 
  -3   6   3       66.96       87.16     12.36 o 
  -2   6   3     4118.10     5012.24    109.06 o 
  -1   6   3      420.76      354.85     15.86 o 
   0   6   3     5335.22     5551.58     99.33 o 
   1   6   3     4452.08     4734.68    160.64 o 
   2   6   3     2243.30     2060.93     58.84 o 
   3   6   3     2263.04     2503.86     71.63 o 
   4   6   3     7788.58     8400.17    330.06 o 
   5   6   3     1410.24     1815.68     45.60 o 
   6   6   3      857.56      668.87     27.97 o 
   7   6   3     1872.97     1883.93     55.13 o 
   8   6   3      993.99      886.53     34.20 o 
   9   6   3       19.96       40.77     19.84 o 
  10   6   3       43.10       23.58     20.83 o 
  11   6   3        1.08       17.71     23.12 o 
  12   6   3       70.82       82.60     37.72 o 
  13   6   3      340.54      432.50     53.98 o 
  14   6   3      678.30      654.93     60.48 o 
  15   6   3       63.65       61.79     50.73 o 
 -13   7   3       30.26       -6.87     46.50 o 
 -12   7   3       86.07      108.52     67.64 o 
 -11   7   3       17.54       -3.40     27.32 o 
 -10   7   3      365.23      354.08     21.29 o 
  -9   7   3      136.19      113.01     16.08 o 
  -8   7   3      201.55      196.02     27.97 o 
  -7   7   3     1183.22     1195.94    104.71 o 
  -6   7   3     2446.51     2534.63     68.45 o 
  -5   7   3     1068.31     1112.70     35.25 o 
  -4   7   3        1.69        1.20      9.84 o 
  -3   7   3     1520.80     1761.06     45.08 o 
  -2   7   3      977.16     1121.90     48.78 o 
  -1   7   3      808.57      796.68     60.48 o 
   0   7   3     7323.70     7716.15    134.04 o 
   1   7   3     2832.48     2552.32     56.31 o 
   2   7   3      126.38      133.88     29.59 o 
   3   7   3     6287.41     6701.32    259.82 o 
   4   7   3     7538.90     6988.17    176.25 o 
   5   7   3       51.92       17.56     16.26 o 
   6   7   3     1668.17     1511.13     58.86 o 
   7   7   3      126.68      112.51     13.01 o 
   8   7   3      147.44      116.89     15.62 o 
   9   7   3       52.72       42.31     21.14 o 
  10   7   3     1066.24      950.06     89.43 o 
  11   7   3     3247.94     3158.89    132.68 o 
  12   7   3     1194.54     1172.62     78.70 o 
  13   7   3      482.91      458.51     53.33 o 
  14   7   3       71.98       76.09     35.77 o 
 -13   8   3        2.33      -34.47     38.37 o 
 -12   8   3      121.92      100.53     40.32 o 
 -11   8   3      754.72      726.32     32.66 o 
 -10   8   3      146.01      121.40     40.32 o 
  -9   8   3      467.34      424.45     28.94 o 
  -8   8   3     4551.44     4738.79    120.32 o 
  -7   8   3      840.88      752.00     27.76 o 
  -6   8   3      886.90      868.60     39.67 o 
  -5   8   3       73.36       55.04      9.82 o 
  -4   8   3     3642.92     4015.30     82.48 o 
  -3   8   3       34.93        9.11      8.14 o 
  -2   8   3     6745.60     6974.84    130.83 o 
  -1   8   3     7660.10     7871.51    138.95 o 
   0   8   3    10282.01    11011.93    355.43 o 
   1   8   3     1185.90     1378.14     32.95 o 
   2   8   3     1627.60     1694.59     40.37 o 
   3   8   3     8989.40     9755.24    239.51 o 
   4   8   3     2719.05     2624.45     61.46 o 
   5   8   3    11712.13    11664.31    411.04 o 
   6   8   3     6559.21     6494.64    162.92 o 
   7   8   3        2.41       -5.45     28.29 o 
   8   8   3      249.53      242.51     41.30 o 
   9   8   3       47.88       35.56     18.98 o 
  10   8   3      915.16     1053.10     47.48 o 
  11   8   3      391.14      343.48     41.62 o 
  12   8   3     1321.72     1071.81     74.79 o 
  13   8   3      147.66      136.58     43.57 o 
  14   8   3       79.04       76.09     32.52 o 
 -13   9   3       23.78      -25.36     40.97 o 
 -12   9   3       74.37       56.71     23.81 o 
 -11   9   3        1.07       16.67     17.24 o 
 -10   9   3      438.60      445.12     23.79 o 
  -9   9   3      115.42       90.79     14.06 o 
  -8   9   3      476.63      438.77     23.08 o 
  -7   9   3      144.11      122.19     13.24 o 
  -6   9   3       47.50       46.15      9.53 o 
  -5   9   3       11.25       -4.81     14.96 o 
  -4   9   3     1363.34     1326.94     71.54 o 
  -3   9   3     1012.30     1174.20     29.15 o 
  -2   9   3     1908.30     1995.66     43.46 o 
  -1   9   3      246.87      173.24     27.64 o 
   0   9   3     1434.41     1805.16     56.58 o 
   1   9   3     6059.60     6406.37    134.24 o 
   2   9   3        2.10        5.39     19.19 o 
   3   9   3     2262.91     2100.94     61.44 o 
   4   9   3     3768.73     3664.89    166.50 o 
   5   9   3     7288.67     7438.80    153.05 o 
   6   9   3      166.39      164.84     12.87 o 
   7   9   3      277.49      231.25     14.66 o 
   8   9   3      186.76      128.52     36.75 o 
   9   9   3     1268.91     1129.64     43.83 o 
  10   9   3      247.23      189.46     23.65 o 
  11   9   3        5.63       13.47     18.73 o 
  12   9   3       33.62      -40.32     40.32 o 
  13   9   3      230.71      245.84     46.83 o 
  14   9   3       82.10      111.86     37.07 o 
 -13  10   3        8.22       35.77     31.18 o 
 -12  10   3      267.70      317.94     40.97 o 
 -11  10   3        2.19       -6.70     14.02 o 
 -10  10   3     1077.13     1037.80     78.04 o 
  -9  10   3      873.28      839.99     36.75 o 
  -8  10   3        6.12       -1.30     14.96 o 
  -7  10   3      505.91      414.06     19.48 o 
  -6  10   3      706.61      656.05     26.94 o 
  -5  10   3     7262.01     7817.37    158.38 o 
  -4  10   3      118.04      111.99      9.51 o 
  -3  10   3        5.73       -7.42      7.42 o 
  -2  10   3     2415.42     2537.67     59.45 o 
  -1  10   3      501.42      502.43     39.02 o 
   0  10   3      255.66      249.74     13.01 o 
   1  10   3       27.38       14.31      9.76 o 
   2  10   3     5935.98     6121.69    139.18 o 
   3  10   3     2401.87     2256.39     65.96 o 
   4  10   3      984.55      881.50     51.05 o 
   5  10   3     3909.92     3756.96     85.58 o 
   6  10   3     1631.80     1654.30     94.95 o 
   7  10   3     4146.52     3957.22     90.72 o 
   8  10   3     2486.05     2573.30     79.02 o 
   9  10   3       39.51       39.91     20.81 o 
  10  10   3      370.27      326.72     55.61 o 
  11  10   3      125.84      186.51     27.77 o 
  12  10   3      229.59      226.33     44.88 o 
  13  10   3        9.73      -46.18     46.18 o 
  14  10   3       34.48       46.83     35.12 o 
 -12  11   3       12.27       -8.45     38.37 o 
 -11  11   3       18.57       33.73     14.05 o 
 -10  11   3       58.22       72.62     18.54 o 
  -9  11   3      197.67      162.46     18.54 o 
  -8  11   3      258.44      250.53     17.02 o 
  -7  11   3       59.52       42.27     14.96 o 
  -6  11   3      772.05      692.42     27.28 o 
  -5  11   3      230.24      258.46     15.96 o 
  -4  11   3     3713.58     3943.87    121.62 o 
  -3  11   3        4.41       12.33     21.14 o 
  -2  11   3        2.38       -6.85      6.85 o 
  -1  11   3     4894.77     5390.79    111.54 o 
   0  11   3     3345.35     3374.44     74.68 o 
   1  11   3     1160.56     1242.52     77.07 o 
   2  11   3     1050.20     1034.32     28.26 o 
   3  11   3      317.56      323.26     13.98 o 
   4  11   3     2986.37     2982.56     90.73 o 
   5  11   3       12.92       51.95     40.00 o 
   6  11   3     8034.40     7892.04    239.99 o 
   7  11   3     4303.96     3996.80    146.98 o 
   8  11   3       30.47       19.80     12.80 o 
   9  11   3       94.34       56.92     22.13 o 
  10  11   3     1630.66     1455.92     56.78 o 
  11  11   3      283.39      283.56     42.27 o 
  12  11   3        9.96      -26.67     26.67 o 
  13  11   3      145.20      105.36     45.53 o 
 -12  12   3        1.29      -19.59     50.73 o 
 -11  12   3        3.99        3.44     15.56 o 
 -10  12   3        1.82       -6.90     29.59 o 
  -9  12   3       57.38      103.66     30.89 o 
  -8  12   3       48.17       56.17     15.58 o 
  -7  12   3      712.80      672.80     86.50 o 
  -6  12   3      588.27      584.11     61.79 o 
  -5  12   3     7217.19     7726.03    154.88 o 
  -4  12   3       14.84       -3.90      9.11 o 
  -3  12   3      756.77      790.00     22.44 o 
  -2  12   3      757.72      733.46     21.55 o 
  -1  12   3      804.50      815.76     46.18 o 
   0  12   3     1604.95     1555.10    124.55 o 
   1  12   3     2029.01     2034.81     61.46 o 
   2  12   3      688.03      636.31     21.56 o 
   3  12   3     1272.54     1205.24     32.84 o 
   4  12   3      194.61      200.14     13.63 o 
   5  12   3      184.30      211.58     19.17 o 
   6  12   3      970.72      994.55     31.62 o 
   7  12   3      255.20      260.07     40.32 o 
   8  12   3      248.22      267.47     16.73 o 
   9  12   3       31.93       32.94     15.75 o 
  10  12   3        2.30       -9.41     45.53 o 
  11  12   3      115.08      113.16     40.32 o 
  12  12   3      358.84      327.14     49.43 o 
  13  12   3      127.70      105.36     35.12 o 
 -12  13   3       11.57       44.65     30.37 o 
 -11  13   3      346.90      289.53     26.78 o 
 -10  13   3        1.15       24.06     19.16 o 
  -9  13   3     1291.83     1309.53     86.17 o 
  -8  13   3      452.30      413.46     23.24 o 
  -7  13   3        1.77       18.76     17.20 o 
  -6  13   3       93.68      108.62     25.04 o 
  -5  13   3      268.67      238.91     51.38 o 
  -4  13   3     2053.04     2103.81    113.82 o 
  -3  13   3       71.95       50.73      9.76 o 
  -2  13   3     2013.93     2120.61     40.72 o 
  -1  13   3      287.43      212.02     14.96 o 
   0  13   3      242.33      186.89     11.67 o 
   1  13   3      677.85      762.01     33.17 o 
   2  13   3     8321.30     8559.93    191.86 o 
   3  13   3     1376.24     1329.00     36.51 o 
   4  13   3       52.04       58.76     12.27 o 
   5  13   3       22.94        5.15     19.51 o 
   6  13   3        5.19        6.16     14.96 o 
   7  13   3       26.51       20.63     19.19 o 
   8  13   3       63.65       61.31     15.45 o 
   9  13   3     2295.89     2279.86     62.29 o 
  10  13   3     1290.84     1310.89     55.24 o 
  11  13   3      408.37      295.92     50.73 o 
  12  13   3      130.13       55.93     44.23 o 
 -11  14   3      194.58      269.81     61.14 o 
 -10  14   3      873.03      797.68    152.19 o 
  -9  14   3      244.73      239.97     31.87 o 
  -8  14   3      265.37      256.75     19.74 o 
  -7  14   3       40.78       47.01     14.49 o 
  -6  14   3       56.69       51.86     11.26 o 
  -5  14   3      348.39      342.98     84.22 o 
  -4  14   3       20.45       18.35     17.89 o 
  -3  14   3     1564.13     1560.53     69.26 o 
  -2  14   3      163.44      168.67      9.50 o 
  -1  14   3      672.88      626.03     20.69 o 
   0  14   3      373.73      373.21     22.44 o 
   1  14   3      809.44      805.42     28.94 o 
   2  14   3        2.08       -6.50     12.36 o 
   3  14   3     1423.79     1355.23     53.98 o 
   4  14   3      169.51      185.84     12.03 o 
   5  14   3       67.73       62.02     13.84 o 
   6  14   3      209.25      224.81     19.54 o 
   7  14   3      451.09      446.92     22.47 o 
   8  14   3     3401.81     3378.84    126.17 o 
   9  14   3       43.12       38.04     19.81 o 
  10  14   3     1383.93     1315.33     93.33 o 
  11  14   3      133.76      140.48     40.32 o 
  12  14   3      163.36      212.67     49.43 o 
 -11  15   3        1.25      -25.78     25.78 o 
 -10  15   3      371.66      351.20    105.36 o 
  -9  15   3       39.78       23.84     24.71 o 
  -8  15   3       35.34       57.78     48.78 o 
  -7  15   3      752.82      644.07     53.98 o 
  -6  15   3      832.75      889.06    146.66 o 
  -5  15   3      253.24      267.52     42.60 o 
  -4  15   3      517.29      494.04     18.49 o 
  -3  15   3       16.62       36.58     21.79 o 
  -2  15   3       41.54       48.13     11.06 o 
  -1  15   3      550.82      651.43     22.13 o 
   0  15   3     2268.98     2399.87     72.19 o 
   1  15   3      836.09      810.14     36.10 o 
   2  15   3     3907.14     4155.17     93.56 o 
   3  15   3       13.31       20.29     11.06 o 
   4  15   3      193.58      227.63     13.97 o 
   5  15   3     1385.36     1398.79     71.54 o 
   6  15   3     1016.83     1014.69     34.48 o 
   7  15   3       60.39       84.52     15.23 o 
   8  15   3      664.43      660.73     55.28 o 
   9  15   3      515.91      499.73     23.51 o 
  10  15   3       76.09       51.38     20.16 o 
  11  15   3       41.48      -37.72     37.72 o 
 -10  16   3      116.51      119.67     44.23 o 
  -9  16   3      197.34      178.12     66.99 o 
  -8  16   3      187.64      141.06     18.57 o 
  -7  16   3      141.09      164.10     17.13 o 
  -6  16   3       79.06       47.58     28.62 o 
  -5  16   3       73.47       81.90     11.52 o 
  -4  16   3      304.77      244.22     15.28 o 
  -3  16   3       61.92       38.00     15.61 o 
  -2  16   3       19.58        8.45     12.36 o 
  -1  16   3      305.58      253.57     23.41 o 
   0  16   3     1021.21     1117.34     39.67 o 
   1  16   3        1.70       10.20      9.63 o 
   2  16   3       32.26        7.15     15.28 o 
   3  16   3      973.81      938.87     26.68 o 
   4  16   3      582.28      574.97     40.00 o 
   5  16   3      146.14      112.99     15.28 o 
   6  16   3        4.78      -13.43     13.43 o 
   7  16   3       20.14       26.54     15.14 o 
   8  16   3      147.68      105.59     17.81 o 
   9  16   3     1310.55     1281.28     49.30 o 
  10  16   3      162.91      135.28     26.01 o 
  -9  17   3      297.09      381.12     55.28 o 
  -8  17   3      469.64      469.58     65.36 o 
  -7  17   3     1187.94     1122.98    106.01 o 
  -6  17   3     1015.55      995.35    134.95 o 
  -5  17   3        2.65        3.19     10.96 o 
  -4  17   3      260.02      224.01     26.34 o 
  -3  17   3      915.07      851.99     28.62 o 
  -2  17   3     1490.82     1653.90     49.43 o 
  -1  17   3     1197.85     1172.32     62.11 o 
   0  17   3      254.77      280.60     14.52 o 
   1  17   3       33.58       48.78     14.31 o 
   2  17   3      657.98      621.70     29.27 o 
   3  17   3       78.38       81.87     27.97 o 
   4  17   3     1938.71     1999.83     49.11 o 
   5  17   3      883.76      921.08     28.07 o 
   6  17   3       38.49       32.90     13.23 o 
   7  17   3       85.41       73.37     18.54 o 
   8  17   3       18.48        6.36     19.25 o 
   9  17   3      310.38      327.14     31.22 o 
  10  17   3      158.35       89.75     27.32 o 
  -8  18   3     1034.12     1125.79     91.70 o 
  -7  18   3      189.47      167.62     30.06 o 
  -6  18   3       20.11       14.68     15.23 o 
  -5  18   3      199.03      159.88     25.04 o 
  -4  18   3      480.44      504.32     41.95 o 
  -3  18   3        2.32       13.01     10.41 o 
  -2  18   3       51.62       71.54      9.76 o 
  -1  18   3       23.35       16.91     25.04 o 
   0  18   3       97.87       83.25     13.66 o 
   1  18   3        8.50       19.41     10.80 o 
   2  18   3      650.21      652.21     23.21 o 
   3  18   3     2367.17     2429.50     57.12 o 
   4  18   3      336.43      289.47     17.04 o 
   5  18   3       27.14        4.42     18.86 o 
   6  18   3       54.69       58.46     29.59 o 
   7  18   3      314.92      314.68     22.33 o 
   8  18   3       30.33       17.09     17.20 o 
   9  18   3      816.72      891.66     48.78 o 
  -7  19   3        0.37      -26.59     26.59 o 
  -6  19   3      337.59      347.48     36.45 o 
  -5  19   3        1.04       20.87     23.88 o 
  -4  19   3     1491.20     1581.06    107.96 o 
  -3  19   3      316.63      384.37     44.88 o 
  -2  19   3       60.65       76.74     13.01 o 
  -1  19   3      298.13      275.11     16.91 o 
   0  19   3       25.61       10.64     12.68 o 
   1  19   3       21.11       -1.65     13.66 o 
   2  19   3     1075.09     1077.56     31.60 o 
   3  19   3      105.00       91.98     31.87 o 
   4  19   3     1523.59     1530.77     48.78 o 
   5  19   3       85.29       61.53     16.88 o 
   6  19   3       24.44       50.73     19.51 o 
   7  19   3      233.24      202.27     26.67 o 
   8  19   3      276.50      316.73     29.92 o 
  -6  20   3       60.17       73.00     29.34 o 
  -5  20   3      138.19      109.91     35.12 o 
  -4  20   3      147.25      136.58     38.37 o 
  -3  20   3        0.78       -9.11     32.52 o 
  -2  20   3      144.71      135.93     37.07 o 
  -1  20   3       28.41       74.79     37.07 o 
   0  20   3       62.34       57.88     36.42 o 
   1  20   3      236.95      267.30     40.97 o 
   2  20   3      186.89      176.90     32.52 o 
   3  20   3        0.59      -23.41     23.41 o 
   5  20   3      443.87      414.94     50.08 o 
   6  20   3      468.13      498.84     59.18 o 
  -4  21   3      380.56      434.45     51.38 o 
  -3  21   3       68.33      100.16     31.22 o 
  -2  21   3      158.52      211.37     44.88 o 
   0  21   3      830.41     1008.08     59.18 o 
   2  21   3      144.85      215.27     33.82 o 
   5  21   3       55.03      -22.11     39.67 o 
  -2  22   3      783.57      766.14     80.00 o 
  -1  22   3        4.30        0.65     29.27 o 
   1  22   3       11.67      -39.67     39.67 o 
  -2 -19   4        8.98        3.25     42.92 o 
  -1 -19   4       18.19        7.15     31.87 o 
   0 -19   4        4.15      -30.57     30.57 o 
   1 -19   4      402.84      424.69     40.97 o 
   2 -19   4       67.00       39.67     32.52 o 
   3 -19   4      745.82      721.26     48.78 o 
   4 -19   4      151.63      165.85     29.92 o 
   5 -19   4      311.61      319.33     35.77 o 
  -4 -18   4      107.56       58.53     44.23 o 
  -3 -18   4      165.00      238.04     47.48 o 
  -2 -18   4      165.96      210.07     44.23 o 
  -1 -18   4       20.97       79.35     40.97 o 
   0 -18   4       24.62        4.55     29.27 o 
   1 -18   4       55.09       37.07     28.62 o 
   2 -18   4       16.35       11.06     24.71 o 
   3 -18   4        0.37       44.88     27.97 o 
   4 -18   4       23.52       23.41     22.76 o 
   5 -18   4      541.29      558.67     44.23 o 
   6 -18   4      807.66      865.65     55.93 o 
   7 -18   4       26.23        7.15     29.92 o 
  -6 -17   4       45.69       87.15     42.27 o 
  -5 -17   4      646.02      722.56     67.64 o 
  -4 -17   4      603.10      712.81     66.99 o 
  -3 -17   4       46.09       23.41     39.02 o 
  -2 -17   4       11.21       55.28     37.07 o 
  -1 -17   4      641.25      643.22     61.14 o 
   0 -17   4      653.90      667.28     62.44 o 
   1 -17   4      125.96      104.06     38.37 o 
   2 -17   4       39.99       76.09     27.32 o 
   3 -17   4      129.44       96.26     24.06 o 
   4 -17   4       64.65       54.63     24.71 o 
   5 -17   4       91.30       74.14     27.97 o 
   6 -17   4      442.87      477.37     39.02 o 
   7 -17   4      430.83      541.11     44.23 o 
   8 -17   4      184.28      182.75     31.22 o 
  -7 -16   4      136.66      186.01     44.88 o 
  -6 -16   4       48.78       55.28     40.32 o 
  -5 -16   4       43.40       40.97     37.07 o 
  -4 -16   4       27.19      -10.71     14.15 o 
  -3 -16   4     1172.14     1292.64     47.40 o 
  -2 -16   4     1183.67     1368.38     83.25 o 
  -1 -16   4       27.87       79.35     42.92 o 
   0 -16   4        7.59      -29.92     33.17 o 
   1 -16   4       99.00      101.46     26.01 o 
   2 -16   4      986.10      907.92     48.13 o 
   3 -16   4      395.01      370.06     33.82 o 
   4 -16   4       16.38       11.71     24.06 o 
   5 -16   4      560.01      597.69     38.37 o 
   6 -16   4      282.45      244.54     29.92 o 
   7 -16   4      236.25      266.65     31.22 o 
   8 -16   4      237.84      221.19     25.60 o 
   9 -16   4       86.50       69.20     33.49 o 
  -8 -15   4      615.48      744.68     55.93 o 
  -7 -15   4       79.71      103.31     21.05 o 
  -6 -15   4        7.37       42.92     35.12 o 
  -5 -15   4        8.22       -3.58     29.92 o 
  -4 -15   4      338.86      368.71     29.59 o 
  -3 -15   4        1.15        5.33     13.66 o 
  -2 -15   4      496.32      498.84     46.18 o 
  -1 -15   4      961.15      997.02     48.78 o 
   0 -15   4       96.09       89.75     23.41 o 
   1 -15   4      477.42      437.70     25.36 o 
   2 -15   4     1982.04     2126.07     66.34 o 
   3 -15   4      503.50      528.75     35.12 o 
   4 -15   4       81.46       53.98     22.76 o 
   5 -15   4     1618.93     1753.40     74.79 o 
   6 -15   4      320.23      304.37     29.92 o 
   7 -15   4      240.98      292.84     24.13 o 
   8 -15   4       79.84       74.94     20.21 o 
   9 -15   4     1243.91     1277.07     66.45 o 
  10 -15   4      297.35      360.90     36.19 o 
  -9 -14   4       69.72      101.46     35.77 o 
  -8 -14   4       37.01       23.57     57.56 o 
  -7 -14   4        9.30       13.25     30.24 o 
  -6 -14   4      229.55      301.40     22.22 o 
  -5 -14   4       14.00        5.05     12.01 o 
  -4 -14   4      198.07      209.67     20.78 o 
  -3 -14   4      657.24      709.33     22.47 o 
  -2 -14   4      159.12      140.29     15.28 o 
  -1 -14   4       99.77       73.49     21.46 o 
   0 -14   4      647.90      661.43     37.07 o 
   1 -14   4     1309.17     1413.91     45.53 o 
   2 -14   4      204.28      125.52     18.86 o 
   3 -14   4     1797.62     1922.50     58.53 o 
   4 -14   4      525.82      552.82     27.32 o 
   5 -14   4        9.30       -5.20     16.91 o 
   6 -14   4      775.19      814.87     36.75 o 
   7 -14   4     1014.75     1027.98     42.42 o 
   8 -14   4      676.10      761.76     48.13 o 
   9 -14   4        2.39      -21.38     23.06 o 
  10 -14   4      303.46      321.68     32.64 o 
  11 -14   4       28.06       35.62     26.86 o 
  -9 -13   4       15.77       20.16     33.82 o 
  -8 -13   4        3.43       -7.39     21.81 o 
  -7 -13   4        3.89       41.42     47.80 o 
  -6 -13   4       91.13       75.32     15.27 o 
  -5 -13   4     2343.66     2528.50     70.14 o 
  -4 -13   4     1498.99     1529.57     58.59 o 
  -3 -13   4      216.66      183.95     16.90 o 
  -2 -13   4        6.76      -11.71     11.71 o 
  -1 -13   4      466.76      425.34     29.92 o 
   0 -13   4        7.80      -18.21     18.21 o 
   1 -13   4      157.13      169.75     16.91 o 
   2 -13   4      321.65      362.91     24.06 o 
   3 -13   4      254.10      203.57     18.21 o 
   4 -13   4      349.24      305.02     19.51 o 
   5 -13   4       23.97       11.06     15.61 o 
   6 -13   4        9.62      -17.31     17.31 o 
   7 -13   4      385.18      385.14     12.42 o 
   8 -13   4       44.67       40.09     12.04 o 
   9 -13   4      168.53      141.14     28.94 o 
  10 -13   4      173.23      140.39     22.34 o 
  11 -13   4      180.95      218.53     47.48 o 
  12 -13   4      178.40      213.32     51.38 o 
 -10 -12   4       16.01      -39.02     39.02 o 
  -9 -12   4      154.86      105.76     24.85 o 
  -8 -12   4      778.15      796.45     58.53 o 
  -7 -12   4      734.15      760.61     39.55 o 
  -6 -12   4      100.95       82.94     13.70 o 
  -5 -12   4      182.95      155.87     13.70 o 
  -4 -12   4      519.91      536.04     25.36 o 
  -3 -12   4        3.68      -13.91     19.19 o 
  -2 -12   4     1211.11     1127.38     28.10 o 
  -1 -12   4     4552.44     4630.65    145.03 o 
   0 -12   4       41.42       44.88     17.56 o 
   1 -12   4       24.81       -4.55     14.31 o 
   2 -12   4      148.77      139.18     16.26 o 
   3 -12   4     4051.64     4097.35    100.81 o 
   4 -12   4      221.11      212.67     17.56 o 
   5 -12   4     1693.17     1702.55     44.82 o 
   6 -12   4      427.15      400.55     22.62 o 
   7 -12   4      267.40      211.29     11.13 o 
   8 -12   4        3.43        7.38      9.36 o 
   9 -12   4       94.03      101.59     12.76 o 
  10 -12   4     1076.44     1029.54     62.44 o 
  11 -12   4     1661.32     1726.09     98.21 o 
  12 -12   4      471.56      576.88     55.93 o 
 -10 -11   4      175.55      145.68     42.92 o 
  -9 -11   4     1656.46     1670.48     75.81 o 
  -8 -11   4      603.19      664.36     35.45 o 
  -7 -11   4      732.26      768.07     36.56 o 
  -6 -11   4      382.50      365.15     33.17 o 
  -5 -11   4      585.91      483.64     27.32 o 
  -4 -11   4      212.46      201.43     39.02 o 
  -3 -11   4      315.02      314.45     15.28 o 
  -2 -11   4     7771.30     8230.78    169.16 o 
  -1 -11   4      306.42      266.51      9.95 o 
   0 -11   4       16.26       14.96     18.86 o 
   1 -11   4     1561.77     1453.58     42.27 o 
   2 -11   4       62.30       39.67     14.31 o 
   3 -11   4      415.57      429.90     19.51 o 
   4 -11   4      416.57      357.05     20.81 o 
   5 -11   4     3402.14     3555.41    120.32 o 
   6 -11   4        3.54       -8.08      8.08 o 
   7 -11   4      197.58      163.93     11.38 o 
   8 -11   4      512.99      502.47     18.63 o 
   9 -11   4      516.36      499.92     44.55 o 
  10 -11   4      441.30      443.49     20.90 o 
  11 -11   4      983.16      975.70    100.81 o 
  12 -11   4        0.87      -11.59     21.57 o 
  13 -11   4       10.54       57.20     25.63 o 
 -11 -10   4        1.50       73.49     36.42 o 
 -10 -10   4        0.19       11.06     40.32 o 
  -9 -10   4      256.70      235.53     29.59 o 
  -8 -10   4       56.79       67.86     23.41 o 
  -7 -10   4        0.72      -12.36     21.46 o 
  -6 -10   4      413.45      356.42     40.00 o 
  -5 -10   4     3514.18     3705.68     94.84 o 
  -4 -10   4      330.12      375.43     19.19 o 
  -3 -10   4      976.52      975.71     29.68 o 
  -2 -10   4       25.22       18.66     18.86 o 
  -1 -10   4      865.00      887.22     21.24 o 
   0 -10   4      790.38      798.01     33.17 o 
   1 -10   4     1201.31     1133.60     39.02 o 
   2 -10   4     1360.89     1347.57     38.37 o 
   3 -10   4     4508.90     4347.74    100.81 o 
   4 -10   4     1217.19     1247.35     66.66 o 
   5 -10   4       60.11       50.00      7.15 o 
   6 -10   4      817.54      813.84     22.47 o 
   7 -10   4     1285.76     1294.33     32.74 o 
   8 -10   4      123.73      133.79     12.27 o 
   9 -10   4      702.92      652.08     67.96 o 
  10 -10   4      566.23      466.52     21.56 o 
  11 -10   4        5.79       11.14     14.18 o 
  12 -10   4      295.13      264.64     21.92 o 
  13 -10   4      125.16      114.46     26.46 o 
 -11  -9   4      886.97      786.95     76.74 o 
 -10  -9   4      368.01      419.24     30.81 o 
  -9  -9   4        3.38      -23.09     23.09 o 
  -8  -9   4       73.28       68.94     20.81 o 
  -7  -9   4       26.67       39.45     14.77 o 
  -6  -9   4      379.99      409.41     46.50 o 
  -5  -9   4       33.07       25.62     13.66 o 
  -4  -9   4      246.87      221.01     13.89 o 
  -3  -9   4      267.58      249.54     13.28 o 
  -2  -9   4      718.62      727.15     21.25 o 
  -1  -9   4     1319.16     1320.80     75.77 o 
   0  -9   4      176.26      165.84     10.08 o 
   1  -9   4     2649.10     2301.02     69.59 o 
   2  -9   4       27.33        7.15     13.01 o 
   3  -9   4     1907.08     1770.31     48.78 o 
   4  -9   4      776.94      723.46     22.42 o 
   5  -9   4      723.72      619.43     32.19 o 
   6  -9   4     5438.83     5658.31    152.19 o 
   7  -9   4     3581.34     3617.01     78.90 o 
   8  -9   4      210.56      228.42     14.69 o 
   9  -9   4        7.86        5.49     21.14 o 
  10  -9   4      618.14      594.24     32.84 o 
  11  -9   4       38.20       23.34     15.61 o 
  12  -9   4      126.92      116.71     35.12 o 
  13  -9   4        8.83       43.93     43.25 o 
  14  -9   4      103.78      174.97     50.08 o 
 -12  -8   4      432.35      386.97     58.53 o 
 -11  -8   4       40.58       46.62     24.64 o 
 -10  -8   4      236.43      219.81     24.29 o 
  -9  -8   4       93.83      100.23     43.25 o 
  -8  -8   4      304.93      320.41     18.65 o 
  -7  -8   4      477.42      510.32     36.10 o 
  -6  -8   4      966.40     1003.40     63.09 o 
  -5  -8   4     9078.74     8945.07    183.40 o 
  -4  -8   4       93.92       93.13      9.53 o 
  -3  -8   4      568.19      551.24     20.48 o 
  -2  -8   4     2429.99     2275.80     55.58 o 
  -1  -8   4     2670.51     2548.73     56.98 o 
   0  -8   4        2.40       -5.38      5.38 o 
   1  -8   4     2888.84     2647.67     75.44 o 
   2  -8   4      304.33      257.55     14.96 o 
   3  -8   4     3550.42     3522.85     73.27 o 
   4  -8   4     1572.65     1483.18     28.93 o 
   5  -8   4     7601.53     8060.87    151.27 o 
   6  -8   4     6586.82     6995.41    121.01 o 
   7  -8   4       13.20       11.74     11.38 o 
   8  -8   4      397.26      397.56     16.45 o 
   9  -8   4      264.71      279.66     14.31 o 
  10  -8   4      409.65      423.18     42.60 o 
  11  -8   4       17.93       26.67     14.38 o 
  12  -8   4      554.72      521.87     28.14 o 
  13  -8   4     1002.08     1057.14     45.78 o 
  14  -8   4       26.97       15.61     29.92 o 
 -12  -7   4       57.87       71.54     33.82 o 
 -11  -7   4      141.56       61.92     55.28 o 
 -10  -7   4      471.32      486.42     53.98 o 
  -9  -7   4       20.41      -11.67     26.67 o 
  -8  -7   4       11.80       37.25     13.55 o 
  -7  -7   4      156.94      122.34     21.14 o 
  -6  -7   4     1200.33     1061.41     39.67 o 
  -5  -7   4      375.31      401.26     23.41 o 
  -4  -7   4     1176.47     1131.46     27.34 o 
  -3  -7   4      368.20      337.66     24.06 o 
  -2  -7   4      247.64      267.36     11.47 o 
  -1  -7   4     2599.87     2481.98     76.41 o 
   0  -7   4      897.84      860.44     33.82 o 
   1  -7   4     1302.50     1258.47     43.57 o 
   2  -7   4      154.07       90.40     11.71 o 
   3  -7   4     1298.08     1180.61     42.27 o 
   4  -7   4       26.96       14.15      4.81 o 
   5  -7   4      284.77      270.61     10.55 o 
   6  -7   4      116.12       92.93     11.06 o 
   7  -7   4       15.78      -14.68     17.89 o 
   8  -7   4       15.27       23.15     12.68 o 
   9  -7   4       29.63       18.17     18.86 o 
  10  -7   4     1263.81     1341.72     38.85 o 
  11  -7   4     1414.31     1456.01     44.88 o 
  12  -7   4      122.64      291.74     34.79 o 
  13  -7   4       11.47       52.65     22.81 o 
  14  -7   4       29.87        5.20     38.37 o 
 -12  -6   4      285.83      271.21     41.62 o 
 -11  -6   4       14.91       -4.60     19.90 o 
 -10  -6   4      549.48      563.26     29.92 o 
  -9  -6   4     1913.63     1926.71     56.12 o 
  -8  -6   4       80.23       27.75     15.93 o 
  -7  -6   4      469.10      399.52     31.87 o 
  -6  -6   4       62.47       76.09     14.31 o 
  -5  -6   4     4674.33     4778.94    109.11 o 
  -4  -6   4      258.93      260.73     28.62 o 
  -3  -6   4     4724.03     4507.66    159.67 o 
  -2  -6   4     6257.03     6362.67    121.13 o 
  -1  -6   4     1478.56     1714.14     36.21 o 
   0  -6   4        9.81       11.45      5.06 o 
   1  -6   4      319.52      282.91     18.86 o 
   2  -6   4      755.00      747.28     24.71 o 
   3  -6   4      152.12      135.00     17.56 o 
   4  -6   4      144.95      137.96      6.72 o 
   5  -6   4    12555.06    13577.01    379.17 o 
   6  -6   4      859.25      881.81     21.25 o 
   7  -6   4      910.70      900.00     24.42 o 
   8  -6   4     1334.72     1375.14     35.31 o 
   9  -6   4     1144.46     1160.82     32.38 o 
  10  -6   4        0.10       -6.62     22.76 o 
  11  -6   4      558.34      524.03     24.06 o 
  12  -6   4       16.29       -5.02     15.14 o 
  13  -6   4       37.94       49.18     25.74 o 
  14  -6   4       58.41       70.89     40.97 o 
  15  -6   4       31.21       -2.60     31.22 o 
 -12  -5   4        0.67      -12.53     19.81 o 
 -11  -5   4     1474.92     1471.90     67.56 o 
 -10  -5   4       24.39        7.00     17.13 o 
  -9  -5   4      291.19      263.33     19.37 o 
  -8  -5   4      581.94      520.75     43.25 o 
  -7  -5   4       34.13       23.75     12.27 o 
  -6  -5   4        5.99       -9.98      9.98 o 
  -5  -5   4      334.38      348.82     36.75 o 
  -4  -5   4     1032.71      990.90     28.66 o 
  -3  -5   4     6149.59     6315.10    273.81 o 
  -2  -5   4     2155.72     2260.25     55.61 o 
  -1  -5   4     1570.19     1728.54    106.66 o 
   0  -5   4     3780.96     4093.11     74.41 o 
   1  -5   4      209.99      298.86     10.73 o 
   2  -5   4     7999.53     7779.66    121.65 o 
   3  -5   4     2487.34     2406.49     36.19 o 
   4  -5   4      238.53      272.55      9.11 o 
   5  -5   4     1127.26     1124.25     25.09 o 
   6  -5   4       72.13       36.63      7.96 o 
   7  -5   4     1524.57     1471.32     57.56 o 
   8  -5   4       74.16       55.44     10.45 o 
   9  -5   4     3449.44     3529.51     97.56 o 
  10  -5   4       99.56       75.25     13.10 o 
  11  -5   4      457.26      464.54     20.33 o 
  12  -5   4     1569.34     1656.46     44.24 o 
  13  -5   4     1507.62     1569.25    118.04 o 
  14  -5   4       31.39       38.37     28.62 o 
  15  -5   4        1.61      157.39     46.18 o 
 -13  -4   4        6.70      -37.07     37.07 o 
 -12  -4   4      210.38      216.57     33.17 o 
 -11  -4   4      754.16      766.36     40.47 o 
 -10  -4   4      474.28      458.83     24.60 o 
  -9  -4   4      427.69      426.50     22.30 o 
  -8  -4   4       84.42       89.33     14.21 o 
  -7  -4   4      331.33      280.24     26.01 o 
  -6  -4   4     2130.21     2088.36     52.37 o 
  -5  -4   4      945.79      892.61     27.18 o 
  -4  -4   4     1977.78     1853.67     47.47 o 
  -3  -4   4    14823.71    13891.24    247.41 o 
  -2  -4   4      981.05     1182.44     54.96 o 
  -1  -4   4     1652.36     1581.88     33.91 o 
   0  -4   4     2138.63     2028.43     40.42 o 
   1  -4   4     6692.65     6084.24     90.93 o 
   2  -4   4      338.19      282.12      9.11 o 
   3  -4   4     6772.94     6933.45    276.08 o 
   4  -4   4      815.81      831.07     15.92 o 
   5  -4   4     2145.19     2017.54     99.51 o 
   6  -4   4      103.57      105.24     10.08 o 
   7  -4   4     1548.58     1519.18     35.75 o 
   8  -4   4     2837.04     2883.61     84.22 o 
   9  -4   4      621.12      555.34     19.97 o 
  10  -4   4      771.48      766.51     48.13 o 
  11  -4   4       19.20       37.45     15.31 o 
  12  -4   4      353.10      402.74     24.85 o 
  13  -4   4      122.08      265.38    110.56 o 
  15  -4   4       11.47      -37.72     45.53 o 
 -12  -3   4      218.77      233.43     27.64 o 
 -11  -3   4        6.15      -26.45     36.75 o 
 -10  -3   4        4.89        5.68     13.55 o 
  -9  -3   4      102.02       82.62     15.96 o 
  -8  -3   4      114.84      104.89     13.20 o 
  -7  -3   4      342.57      318.11     18.54 o 
  -6  -3   4       10.06      -10.17     11.80 o 
  -5  -3   4      863.84      758.27     53.33 o 
  -4  -3   4      851.90      829.73     27.64 o 
  -3  -3   4     1584.04     1967.80     98.53 o 
  -2  -3   4      672.97      659.16     61.46 o 
  -1  -3   4    15317.65    14462.51    543.71 o 
   0  -3   4      707.60      624.56     25.69 o 
   1  -3   4     2187.81     1986.50     32.49 o 
   2  -3   4      680.40      677.04     12.59 o 
   3  -3   4     3273.83     3268.37     65.69 o 
   4  -3   4       26.15       46.50      6.66 o 
   5  -3   4       63.17       31.58      8.24 o 
   6  -3   4     1991.42     1907.26     41.95 o 
   7  -3   4      308.14      233.90     18.54 o 
   8  -3   4     1344.09     1384.15     61.13 o 
   9  -3   4      129.57      130.99     14.06 o 
  10  -3   4      659.23      645.71     25.59 o 
  11  -3   4        6.65       -9.11     17.48 o 
  12  -3   4     1008.62     1072.43     90.73 o 
  13  -3   4      395.15      390.63     32.15 o 
  14  -3   4       42.28       22.11     27.97 o 
  15  -3   4       29.52       61.79     46.83 o 
 -13  -2   4      315.03      294.62     59.83 o 
 -12  -2   4       95.52       76.78     44.55 o 
 -11  -2   4      582.31      598.59     33.11 o 
 -10  -2   4       83.98      101.92     36.75 o 
  -9  -2   4      885.30      789.95     37.72 o 
  -8  -2   4     1704.98     1925.65     52.13 o 
  -7  -2   4     6084.37     6296.69    141.62 o 
  -6  -2   4     1119.12     1179.24     35.54 o 
  -5  -2   4      563.11      460.29     26.34 o 
  -4  -2   4      690.37      675.15     72.52 o 
  -3  -2   4      594.74      648.16     60.48 o 
  -2  -2   4     9997.83    10010.53    247.79 o 
  -1  -2   4     8490.69     8283.30    148.41 o 
   0  -2   4     6301.16     5998.40    126.66 o 
   1  -2   4     1591.47     1656.52     27.89 o 
   2  -2   4     5798.03     5674.63    202.92 o 
   3  -2   4      750.90      600.51     15.28 o 
   4  -2   4     1253.02     1604.37     39.67 o 
   5  -2   4       95.62      154.33     14.31 o 
   6  -2   4      709.73      852.90     26.99 o 
   7  -2   4     2652.10     2860.22     65.55 o 
   8  -2   4       74.78       48.00     12.31 o 
   9  -2   4      207.52      210.24     16.85 o 
  10  -2   4      455.66      448.00     20.93 o 
  11  -2   4      891.31      936.35     33.73 o 
  12  -2   4        1.68       25.59     45.85 o 
  13  -2   4        0.95      -21.97     25.69 o 
  14  -2   4      302.94      348.60     42.27 o 
  15  -2   4      110.59      267.30     49.43 o 
 -13  -1   4       44.64       26.01     46.83 o 
 -12  -1   4      400.98      401.55     28.72 o 
 -11  -1   4       88.81       68.03     21.65 o 
 -10  -1   4      315.92      254.20     32.84 o 
  -9  -1   4     3326.15     3474.57    119.99 o 
  -8  -1   4      189.70      164.61     21.46 o 
  -7  -1   4      596.63      519.63     25.04 o 
  -6  -1   4     2528.08     2408.33     70.24 o 
  -5  -1   4     6352.00     6811.25    185.22 o 
  -4  -1   4     2325.60     2573.32    105.04 o 
  -3  -1   4     5227.34     4791.29    106.01 o 
  -2  -1   4     2816.26     2801.15     63.74 o 
  -1  -1   4      129.00       94.30      8.45 o 
   0  -1   4       95.72       75.94      5.98 o 
   1  -1   4     2503.20     2472.25     65.69 o 
   2  -1   4    13436.09    12552.90    149.92 o 
   3  -1   4     1113.71     1109.90     18.24 o 
   4  -1   4    20365.07    21012.48    308.88 o 
   5  -1   4     1193.35     1467.50     54.31 o 
   6  -1   4        9.36        6.96     10.31 o 
   7  -1   4      314.53      319.11     19.69 o 
   8  -1   4     7915.38     8308.80    418.84 o 
   9  -1   4     3965.28     4197.51    186.01 o 
  10  -1   4       15.89      -18.12     18.12 o 
  11  -1   4      106.59       66.31     27.32 o 
  12  -1   4      394.80      375.51     26.30 o 
  13  -1   4     1242.73     1183.68     54.63 o 
  14  -1   4      230.62      202.92     36.42 o 
  15  -1   4      621.53      532.00     67.64 o 
 -14   0   4      337.34      230.88     44.23 o 
 -13   0   4       26.86      -14.96     40.32 o 
 -12   0   4       13.61        1.24     20.75 o 
 -11   0   4      449.51      441.16     31.87 o 
 -10   0   4     2099.47     2013.32    243.56 o 
  -9   0   4       83.48      139.05     28.94 o 
  -8   0   4      148.37      168.82     21.38 o 
  -7   0   4      118.21       71.19     28.29 o 
  -6   0   4        4.39      -15.31     15.31 o 
  -5   0   4      914.99      938.02     37.89 o 
  -4   0   4     2475.18     2799.76     87.15 o 
  -3   0   4     5740.49     6002.94    156.09 o 
  -2   0   4     7460.14     7574.89    197.71 o 
  -1   0   4     2263.61     2182.84     63.69 o 
   0   0   4     7994.28     7493.51    187.51 o 
   1   0   4    19623.41    18762.40    454.94 o 
   2   0   4      275.14      328.45      6.90 o 
   3   0   4    34879.70    34353.41    792.48 o 
   4   0   4    12149.58    13008.55    714.43 o 
   5   0   4      128.73      200.38     14.48 o 
   6   0   4     3429.15     3490.64     98.36 o 
   7   0   4     3074.70     2895.87     83.51 o 
   8   0   4      565.95      557.54     49.75 o 
   9   0   4      570.28      531.04     28.26 o 
  10   0   4        3.57       13.07     17.49 o 
  11   0   4      551.19      549.57     31.64 o 
  12   0   4        1.64        5.00     19.19 o 
  13   0   4      287.02      344.05     21.46 o 
  14   0   4      449.68      377.22     51.38 o 
  15   0   4      382.98      362.26     60.48 o 
 -14   1   4      429.01      511.84     68.29 o 
 -13   1   4      283.56      389.57     58.53 o 
 -12   1   4        6.24       29.41     15.56 o 
 -11   1   4       90.52      104.06     42.27 o 
 -10   1   4      317.81      264.66     39.35 o 
  -9   1   4      815.62      827.37     42.31 o 
  -8   1   4       55.08       76.15     19.53 o 
  -7   1   4     2377.52     2412.16     79.53 o 
  -6   1   4     2478.88     2456.13    132.35 o 
  -5   1   4       14.16        9.29     15.61 o 
  -4   1   4      222.07      338.19     20.16 o 
  -3   1   4     2398.37     2626.20     74.14 o 
  -2   1   4      220.87      191.21     14.96 o 
  -1   1   4    13811.32    13940.08    478.02 o 
   1   1   4     5256.58     5137.74    184.38 o 
   2   1   4    16662.18    15890.82    298.20 o 
   3   1   4    15685.75    15318.52    666.31 o 
   4   1   4     3439.59     3655.06     98.85 o 
   5   1   4    11780.29    12144.28    797.36 o 
   6   1   4     1752.04     1956.46     90.40 o 
   7   1   4     4429.01     4413.23    128.97 o 
   8   1   4      505.19      549.50     25.47 o 
   9   1   4       70.25       63.70     18.21 o 
  10   1   4     1705.19     1767.60    166.17 o 
  11   1   4     1675.31     1800.54     51.38 o 
  12   1   4      303.97      302.23     15.08 o 
  13   1   4       17.64       29.27     24.06 o 
 -14   2   4      115.77      137.23     37.72 o 
 -13   2   4      342.64      518.35     56.58 o 
 -12   2   4      307.95      340.14     50.73 o 
 -11   2   4      720.53      598.48     36.42 o 
 -10   2   4      586.20      529.24     83.25 o 
  -9   2   4      657.62      664.41     36.30 o 
  -8   2   4      539.58      537.86     46.83 o 
  -7   2   4     2331.05     2276.62    150.24 o 
  -6   2   4     1315.97     1350.60     38.11 o 
  -5   2   4     1532.09     1555.69     50.73 o 
  -4   2   4       77.17      144.38     14.31 o 
  -3   2   4      232.34      282.26     17.56 o 
  -2   2   4     1051.07      856.76     44.88 o 
  -1   2   4    28764.04    27516.47   2221.02 o 
   0   2   4     5564.32     5537.62    130.14 o 
   1   2   4     2167.64     2399.22     89.75 o 
   2   2   4      637.27      641.71     22.11 o 
   3   2   4    17552.53    16116.44    377.33 o 
   4   2   4        6.56      -10.55     10.55 o 
   5   2   4    10304.13    10914.85    415.91 o 
   6   2   4     1371.08     1471.96     49.51 o 
   7   2   4      855.73      897.56     36.75 o 
   8   2   4      845.75      800.06     49.10 o 
   9   2   4     1579.15     1653.14     82.60 o 
  10   2   4       46.66       25.13     17.23 o 
  11   2   4      243.93      225.94     22.02 o 
  12   2   4        2.29        0.11     23.09 o 
  13   2   4      144.35      159.99     39.02 o 
  14   2   4      119.89      119.02     33.82 o 
  15   2   4        1.00        8.45     49.43 o 
 -14   3   4      211.09      273.81     55.28 o 
 -13   3   4      163.03       93.00     32.52 o 
 -12   3   4      271.98      276.41     42.27 o 
 -11   3   4       66.78       63.09     20.16 o 
 -10   3   4      562.40      530.05     31.87 o 
  -9   3   4      404.64      367.46     26.67 o 
  -8   3   4       91.71       94.30     16.26 o 
  -7   3   4     4424.87     4566.27    131.38 o 
  -6   3   4      714.86      676.39     40.32 o 
  -5   3   4     3737.57     4234.58    167.80 o 
  -4   3   4     3661.48     3898.98    107.31 o 
  -3   3   4    21173.86    23740.55    567.12 o 
  -2   3   4      115.74       80.09      9.53 o 
  -1   3   4     6167.99     6337.57    611.35 o 
   0   3   4       43.86       28.69     14.31 o 
   1   3   4     1858.73     2000.01     94.30 o 
   2   3   4      526.85      526.08     31.87 o 
   3   3   4     2245.83     2223.03     74.14 o 
   4   3   4     4474.69     4457.86    118.27 o 
   5   3   4     1639.65     1610.07     50.08 o 
   6   3   4      204.00      131.02     16.28 o 
   7   3   4       57.13       27.38     15.61 o 
   8   3   4     6019.57     5984.73    166.87 o 
   9   3   4      488.60      497.54     27.36 o 
  10   3   4      653.25      598.85     29.91 o 
  11   3   4      180.52      170.34     22.41 o 
  12   3   4       11.08        0.65     24.71 o 
  14   3   4      291.55      252.34     50.73 o 
  15   3   4      872.91      905.32     74.14 o 
 -14   4   4       40.52       85.20     48.78 o 
 -13   4   4      154.44      199.59     31.02 o 
 -12   4   4        9.99      -38.37     38.37 o 
 -11   4   4       44.97       61.79     23.41 o 
 -10   4   4      166.08      167.80     24.06 o 
  -9   4   4       50.06       90.40     20.16 o 
  -8   4   4       69.39       91.70     18.21 o 
  -7   4   4      463.35      502.74     24.71 o 
  -6   4   4      749.11      602.24     29.92 o 
  -5   4   4     1909.06     1936.81     59.83 o 
  -4   4   4      283.48      314.78     19.51 o 
  -3   4   4     2378.67     2699.66    215.92 o 
  -2   4   4      484.17      466.73     35.45 o 
  -1   4   4     5476.73     6316.00    166.24 o 
   0   4   4    23006.08    26543.37    619.92 o 
   1   4   4       69.99       84.55      9.66 o 
   2   4   4     1798.22     1699.28     49.20 o 
   3   4   4     2069.22     2147.79     71.87 o 
   4   4   4     1391.64     1369.11     46.18 o 
   5   4   4     4251.57     4399.44     91.13 o 
   6   4   4     1206.79     1301.17     41.00 o 
   7   4   4      135.19      125.97     29.27 o 
   8   4   4     1766.78     1611.62     55.93 o 
   9   4   4     4593.28     4774.68    133.58 o 
  10   4   4      751.12      703.43     33.80 o 
  11   4   4       32.64       55.32     20.45 o 
  12   4   4      533.72      569.93     57.23 o 
  13   4   4       17.66       35.77     39.67 o 
  14   4   4       22.12       24.71     31.22 o 
 -13   5   4       51.99       42.31     25.11 o 
 -12   5   4     1043.71     1030.19     68.29 o 
 -11   5   4     1144.63     1195.13     44.23 o 
 -10   5   4        2.76        3.65     15.74 o 
  -9   5   4      281.71      269.15     17.56 o 
  -8   5   4     1026.70     1025.51     35.47 o 
  -7   5   4     2554.70     2600.65     66.22 o 
  -6   5   4     1408.33     1415.22     49.43 o 
  -5   5   4     1643.83     1654.20    114.79 o 
  -4   5   4    15801.40    18558.68    920.93 o 
  -3   5   4      152.84      163.74     11.06 o 
  -2   5   4      102.09      105.95     25.36 o 
  -1   5   4    12926.21    14828.26    365.58 o 
   0   5   4    12222.72    12272.95    525.50 o 
   1   5   4     6309.91     6389.72    133.98 o 
   2   5   4     4919.38     5073.71    129.45 o 
   3   5   4     1334.72     1359.19     41.84 o 
   4   5   4      456.07      584.45     32.52 o 
   5   5   4     8934.75     9713.16    193.49 o 
   6   5   4      926.23      747.26     41.62 o 
   7   5   4     1453.40     1327.64     73.82 o 
   8   5   4     3430.53     3436.24     94.48 o 
   9   5   4      567.62      558.16     63.09 o 
  10   5   4       38.28       72.35     59.51 o 
  11   5   4      349.62      384.98     32.34 o 
  12   5   4      198.25      188.86     35.45 o 
  13   5   4      206.41      152.84     31.22 o 
  15   5   4       55.35       41.62     50.08 o 
 -13   6   4      539.07      704.35     74.14 o 
 -12   6   4      293.75      323.24     35.77 o 
 -11   6   4      269.26      333.15     40.00 o 
 -10   6   4      218.78      217.76     18.59 o 
  -9   6   4      286.38      289.01     18.13 o 
  -8   6   4      161.85      149.80     18.86 o 
  -7   6   4     1013.63     1032.80     33.11 o 
  -6   6   4      593.43      570.48    143.08 o 
  -5   6   4     1952.82     2054.36     57.11 o 
  -4   6   4       55.19       26.60     10.73 o 
  -3   6   4      380.28      397.75     15.64 o 
  -2   6   4     3252.62     3387.75     75.73 o 
  -1   6   4     2605.55     2789.10     95.93 o 
   0   6   4      628.50      646.32     18.51 o 
   1   6   4     1202.89     1097.40     27.17 o 
   2   6   4     3344.90     3501.08     94.00 o 
   3   6   4     2938.25     3186.47     85.66 o 
   4   6   4     7211.54     6957.00    180.48 o 
   5   6   4     4800.39     4860.53    123.25 o 
   6   6   4        0.63        3.78      9.03 o 
   7   6   4     2022.21     1674.11     51.97 o 
   8   6   4      458.03      463.69     41.62 o 
   9   6   4     3218.49     3256.86     96.46 o 
  10   6   4      357.75      313.62     26.48 o 
  11   6   4     2153.68     2005.10    101.46 o 
  12   6   4      177.40      186.03     23.33 o 
  13   6   4      123.42        9.11     37.72 o 
  14   6   4      100.05      154.79     46.18 o 
 -13   7   4       59.17       -7.15     44.88 o 
 -12   7   4      102.43      125.86     24.64 o 
 -11   7   4       62.98       58.69     22.44 o 
 -10   7   4      117.92       78.32     18.54 o 
  -9   7   4       46.11       25.93     20.49 o 
  -8   7   4      734.20      720.82     28.23 o 
  -7   7   4     1688.43     1653.64     53.33 o 
  -6   7   4       80.58       52.25     10.09 o 
  -5   7   4      683.46      670.96     24.81 o 
  -4   7   4     1475.93     1704.40     59.19 o 
  -3   7   4     1833.75     1866.09     54.63 o 
  -2   7   4     2981.35     3519.54    151.54 o 
  -1   7   4    36376.21    39394.37   1281.23 o 
   0   7   4     2197.70     2077.86     70.89 o 
   1   7   4       51.56       70.89      9.11 o 
   2   7   4       51.39       69.66     18.86 o 
   3   7   4     6696.66     6969.42    177.27 o 
   4   7   4     1312.08     1323.16     42.74 o 
   5   7   4     5832.63     6080.43    294.94 o 
   6   7   4      116.55       66.60     15.62 o 
   7   7   4      326.86      270.27     12.88 o 
   8   7   4      473.15      422.31     62.76 o 
   9   7   4      173.57      228.44     42.27 o 
  10   7   4     1574.99     1456.18     71.54 o 
  11   7   4     1515.61     1392.99     51.96 o 
  12   7   4     1351.26     1233.11     78.04 o 
  13   7   4      538.22      602.90     57.88 o 
  14   7   4        4.32       -5.85     46.18 o 
  15   7   4        1.76       11.71     35.77 o 
 -13   8   4       50.47       87.80     45.53 o 
 -12   8   4      405.89      395.93     72.84 o 
 -11   8   4       31.44        4.76     55.28 o 
 -10   8   4      665.12      558.84     27.65 o 
  -9   8   4     1110.25     1072.49     38.44 o 
  -8   8   4      596.16      552.14     31.24 o 
  -7   8   4       83.02       86.10     24.39 o 
  -6   8   4        2.02      -10.93     10.93 o 
  -5   8   4      378.06      343.28     20.28 o 
  -4   8   4     4320.26     4830.97    144.38 o 
  -3   8   4     1486.91     1443.09     54.63 o 
  -2   8   4       48.06       18.33      8.78 o 
  -1   8   4     1036.13     1182.55     47.80 o 
   0   8   4     8296.86     9168.82    159.02 o 
   1   8   4      454.22      606.71     16.94 o 
   2   8   4      330.05      343.55     13.29 o 
   3   8   4     2013.63     1820.17     56.33 o 
   4   8   4     4385.53     4594.73    125.20 o 
   5   8   4     1492.63     1477.54     47.48 o 
   6   8   4     3408.89     3415.72     76.87 o 
   7   8   4      233.49      235.64     13.29 o 
   8   8   4      465.44      338.67     22.73 o 
   9   8   4        0.26       24.78     27.97 o 
  10   8   4      395.40      347.06     22.95 o 
  11   8   4      111.88       86.79     19.81 o 
  12   8   4       11.92       48.78     39.02 o 
  13   8   4        0.57       31.87     43.57 o 
  14   8   4      561.79      557.37     61.14 o 
 -13   9   4        0.76        7.15     44.23 o 
 -12   9   4       61.47       89.75     41.62 o 
 -11   9   4      472.34      504.96     94.95 o 
 -10   9   4        2.67      -15.86     15.86 o 
  -9   9   4     3172.80     3222.95    138.85 o 
  -8   9   4        2.74       -7.61     13.42 o 
  -7   9   4     1466.18     1353.92     44.22 o 
  -6   9   4      495.67      470.63     21.85 o 
  -5   9   4     6335.25     7015.73    168.23 o 
  -4   9   4       22.32        5.80      8.34 o 
  -3   9   4      206.06      204.15     10.55 o 
  -2   9   4     1144.15     1209.74     42.27 o 
  -1   9   4      391.76      538.03     17.64 o 
   0   9   4      626.48      823.06     25.69 o 
   1   9   4     6302.20     6909.67    139.05 o 
   2   9   4     1826.19     1594.92     41.30 o 
   3   9   4     1069.40     1040.21     38.70 o 
   4   9   4     1309.56     1329.50     53.33 o 
   5   9   4     1751.79     1759.41     44.86 o 
   6   9   4      581.37      449.23     17.69 o 
   7   9   4      868.31      810.62     83.25 o 
   8   9   4      261.72      243.14     22.44 o 
   9   9   4     1120.99     1242.62     48.23 o 
  10   9   4       42.37       25.86     17.19 o 
  11   9   4       14.16        6.00     18.26 o 
  12   9   4      216.30      193.81     44.88 o 
  13   9   4       15.17       64.39     52.03 o 
  14   9   4      119.69       36.42     52.03 o 
 -13  10   4       14.04      -11.06     42.92 o 
 -12  10   4        4.58      -29.27     29.27 o 
 -11  10   4      577.07      537.59     74.79 o 
 -10  10   4     1070.51      954.17     39.33 o 
  -9  10   4       16.79      -19.51     19.51 o 
  -8  10   4        3.60       -4.45     22.76 o 
  -7  10   4     1653.74     1735.66     47.46 o 
  -6  10   4      931.71      900.12     42.27 o 
  -5  10   4     1113.14     1103.01     67.31 o 
  -4  10   4      999.18     1040.85     27.92 o 
  -3  10   4       25.97       29.57      7.78 o 
  -2  10   4      724.47      679.70     21.14 o 
  -1  10   4      402.91      374.47     12.66 o 
   0  10   4     2349.27     2523.64     49.44 o 
   1  10   4     1062.69      920.73     41.62 o 
   2  10   4     2287.94     2223.11     53.66 o 
   3  10   4     1922.15     1950.11    119.67 o 
   4  10   4      548.75      526.48     23.68 o 
   5  10   4     1666.28     1528.77    127.15 o 
   6  10   4     7534.48     7638.77    352.18 o 
   7  10   4     2832.97     2786.83     63.48 o 
   8  10   4       18.92       23.94     13.44 o 
   9  10   4      196.21      145.99     23.74 o 
  10  10   4      830.80      781.63     60.81 o 
  11  10   4     1152.20     1101.34     46.59 o 
  12  10   4        8.49       15.61     26.01 o 
  13  10   4     1130.34     1132.95     91.05 o 
  14  10   4      479.72      494.93     61.14 o 
 -12  11   4      276.34      236.74     48.13 o 
 -11  11   4      177.25      133.12     34.79 o 
 -10  11   4       32.23       28.27     47.15 o 
  -9  11   4      170.36      131.46     33.17 o 
  -8  11   4       46.54       47.94     12.64 o 
  -7  11   4       59.74       21.58     30.24 o 
  -6  11   4      843.77      796.27     40.86 o 
  -5  11   4     5068.89     5002.37    324.54 o 
  -4  11   4      505.72      510.55     23.41 o 
  -3  11   4      518.39      559.42     17.86 o 
  -2  11   4     1164.81     1199.82     69.59 o 
  -1  11   4     1151.64     1246.69     31.22 o 
   0  11   4      637.63      706.09     20.67 o 
   1  11   4     2525.12     2528.76     70.57 o 
   2  11   4     1869.29     1675.32     41.38 o 
   3  11   4      122.97      118.37     16.26 o 
   4  11   4      624.31      583.28     24.52 o 
   5  11   4     5969.55     5952.25    129.31 o 
   6  11   4      231.20      297.87     22.11 o 
   7  11   4       83.67       63.53     14.96 o 
   8  11   4      302.94      301.02     27.32 o 
   9  11   4       32.46       23.96     13.79 o 
  10  11   4      326.52      382.59     30.58 o 
  11  11   4       69.38      124.78     37.40 o 
  12  11   4      245.38      206.17     44.88 o 
  13  11   4      489.74      376.57     57.88 o 
 -12  12   4       14.83        6.18     50.08 o 
 -11  12   4       74.74      139.09     66.34 o 
 -10  12   4       30.79        7.32     18.86 o 
  -9  12   4      172.23      192.51     20.29 o 
  -8  12   4      997.78     1006.24     83.57 o 
  -7  12   4       19.39       21.94     13.55 o 
  -6  12   4      446.11      364.62     19.80 o 
  -5  12   4     1669.09     1841.94    192.19 o 
  -4  12   4     3536.03     3484.47    276.08 o 
  -3  12   4      153.68      148.97     10.71 o 
  -2  12   4     5826.52     6186.92    117.00 o 
  -1  12   4     2034.68     2096.61     44.23 o 
   0  12   4      341.27      340.34     12.99 o 
   1  12   4       51.40       58.67     20.16 o 
   2  12   4     3100.04     3080.08     70.72 o 
   3  12   4     5230.36     5204.17    114.29 o 
   4  12   4     1736.54     1837.98     82.92 o 
   5  12   4     2459.82     2487.26     60.87 o 
   6  12   4       38.79       21.56     29.92 o 
   7  12   4      833.48      780.67     57.23 o 
   8  12   4       94.83       64.34     14.87 o 
   9  12   4     1680.21     1640.96     47.64 o 
  10  12   4      531.89      453.77     32.76 o 
  11  12   4       54.91       85.20     36.42 o 
  12  12   4       56.53       27.97     40.32 o 
  13  12   4      115.70       92.35     48.13 o 
 -11  13   4      185.02      320.63     50.73 o 
 -10  13   4      521.39      556.08     32.31 o 
  -9  13   4     1060.37     1106.71    129.75 o 
  -8  13   4      196.15      137.30     18.49 o 
  -7  13   4      133.87      147.37     16.90 o 
  -6  13   4     1102.11     1273.43     74.79 o 
  -5  13   4      387.11      338.36     70.89 o 
  -4  13   4      685.70      738.82     28.62 o 
  -3  13   4     4870.02     4917.20    101.17 o 
  -2  13   4     1615.38     1635.94     63.09 o 
  -1  13   4      438.08      385.32     13.51 o 
   0  13   4      750.60      783.58     23.32 o 
   1  13   4      169.41      147.41     10.71 o 
   2  13   4     1289.57     1484.32     41.75 o 
   3  13   4       57.68       39.60     13.33 o 
   4  13   4        4.90       -9.30     13.01 o 
   5  13   4      105.15      105.47     22.11 o 
   6  13   4      532.96      557.86     21.99 o 
   7  13   4     3627.11     3377.87     83.74 o 
   8  13   4      724.87      699.42     46.50 o 
   9  13   4       29.32       54.78     21.35 o 
  10  13   4     1441.10     1355.15     62.11 o 
  11  13   4        0.95        2.60     26.01 o 
  12  13   4       73.30      161.94     42.92 o 
  13  13   4       31.74       36.42     52.68 o 
 -11  14   4        9.61       -7.15     27.48 o 
 -10  14   4       66.40       83.94     20.83 o 
  -9  14   4       82.40       85.24     26.67 o 
  -8  14   4       57.56       19.80     15.65 o 
  -7  14   4       63.11       55.24     14.42 o 
  -6  14   4       16.48       21.85     15.61 o 
  -5  14   4      363.54      353.59     16.64 o 
  -4  14   4      160.81      154.01     45.20 o 
  -3  14   4      186.95      154.74     35.45 o 
  -2  14   4        7.03        0.76     10.41 o 
  -1  14   4     1563.02     1606.59     41.56 o 
   0  14   4       12.46       46.42     13.10 o 
   1  14   4     3080.58     3021.32     70.38 o 
   2  14   4     2144.26     2310.41     56.61 o 
   3  14   4       13.08       16.49     16.58 o 
   4  14   4       61.38       69.32     21.46 o 
   5  14   4      201.31      249.28     17.92 o 
   6  14   4     2423.05     2475.48     62.03 o 
   7  14   4      859.49      763.28     27.62 o 
   8  14   4      335.77      345.09     32.19 o 
   9  14   4     4970.03     4878.53    146.66 o 
  10  14   4       71.07       59.84     31.87 o 
  11  14   4       27.98       65.69     38.37 o 
  12  14   4      384.94      325.19     53.98 o 
 -10  15   4        2.17        5.42     24.03 o 
  -9  15   4      105.42       35.74     44.88 o 
  -8  15   4      330.34      354.75     39.35 o 
  -7  15   4        7.00        5.85     14.48 o 
  -6  15   4      182.57      164.47     26.01 o 
  -5  15   4      317.24      325.49     18.31 o 
  -4  15   4       98.71       84.82     14.31 o 
  -3  15   4      389.47      364.97     52.68 o 
  -2  15   4      169.86      172.18     16.91 o 
  -1  15   4      488.95      439.90     27.64 o 
   0  15   4      281.14      314.86     14.66 o 
   1  15   4      427.33      445.52     18.65 o 
   2  15   4       13.46        4.25     19.84 o 
   3  15   4      480.06      486.99     18.88 o 
   4  15   4      181.52      186.88     33.82 o 
   5  15   4        1.02       53.38     30.57 o 
   6  15   4        8.67      -11.15     16.26 o 
   7  15   4       69.95       67.48     21.14 o 
   8  15   4      638.77      601.63     25.04 o 
   9  15   4      274.62      213.62     25.69 o 
  10  15   4      574.52      563.22     35.12 o 
  11  15   4      150.91      205.52     44.23 o 
 -10  16   4        4.80       67.13     73.82 o 
  -9  16   4      574.91      524.77    147.63 o 
  -8  16   4       61.36       61.26     20.16 o 
  -7  16   4      191.93      189.01     32.19 o 
  -6  16   4      421.89      358.77     17.72 o 
  -5  16   4      346.33      302.89     20.49 o 
  -4  16   4       29.90       39.88     16.58 o 
  -3  16   4      691.20      692.55     28.94 o 
  -2  16   4     3187.49     3554.29    109.91 o 
  -1  16   4     1450.59     1516.65     37.89 o 
   0  16   4       73.82       99.09     16.58 o 
   1  16   4      888.35      878.41     27.17 o 
   2  16   4      715.98      706.58     25.25 o 
   3  16   4       62.52       65.59     13.05 o 
   4  16   4     4351.80     4602.65     95.95 o 
   5  16   4     2333.74     2380.18    103.41 o 
   6  16   4        4.19      -12.74     12.74 o 
   7  16   4      146.10      159.37     43.57 o 
   8  16   4      480.71      479.18     23.81 o 
   9  16   4      421.20      471.50     52.03 o 
  10  16   4       26.49       81.30     26.01 o 
  11  16   4      138.22      123.57     43.57 o 
  -9  17   4       19.93       21.52     26.38 o 
  -8  17   4      154.62      175.57     33.49 o 
  -7  17   4       69.73       92.59     23.41 o 
  -6  17   4       89.63       85.17     23.09 o 
  -5  17   4       11.46       -4.30     46.83 o 
  -4  17   4       12.52        5.42     26.34 o 
  -3  17   4      254.47      245.65     14.17 o 
  -2  17   4      415.70      432.35     18.65 o 
  -1  17   4     1311.83     1400.90     50.08 o 
   0  17   4      318.24      335.59     20.81 o 
   1  17   4      833.01      812.07     28.63 o 
   2  17   4     2429.49     2549.44     68.45 o 
   3  17   4     2734.61     2673.88     62.75 o 
   4  17   4       55.62       55.57     11.54 o 
   5  17   4      306.64      287.10     16.40 o 
   6  17   4        0.58       -1.47     23.09 o 
   7  17   4      324.24      306.79     21.85 o 
   8  17   4        8.19      -15.40     15.40 o 
   9  17   4      402.19      456.03     73.17 o 
  10  17   4     2023.92     2118.26     87.15 o 
  -8  18   4       89.03       22.76     40.97 o 
  -7  18   4       54.06       46.25     21.14 o 
  -6  18   4      689.80      672.90     56.26 o 
  -5  18   4       43.53       61.66     23.41 o 
  -4  18   4      278.94      285.06     33.82 o 
  -3  18   4      577.95      626.31     31.87 o 
  -2  18   4      214.05      202.92     18.21 o 
  -1  18   4      336.57      405.18     22.76 o 
   0  18   4        5.21       -7.80     14.31 o 
   1  18   4      993.30     1052.90     34.05 o 
   2  18   4      883.15      870.17     36.10 o 
   3  18   4      338.12      356.16     42.92 o 
   4  18   4     1099.87     1181.32     33.72 o 
   5  18   4      891.05      913.63     35.12 o 
   6  18   4       38.90       61.43     15.06 o 
   7  18   4       61.41       40.72     33.82 o 
   8  18   4      164.15      160.69     28.29 o 
   9  18   4      587.50      616.55     39.67 o 
  -7  19   4       14.17       33.82     52.68 o 
  -6  19   4     1812.17     2006.04    194.14 o 
  -5  19   4     1010.59     1091.71     59.08 o 
  -4  19   4      111.64      133.98     17.56 o 
  -3  19   4      123.18      121.62     16.91 o 
  -2  19   4      410.67      409.73     20.16 o 
  -1  19   4        9.52       27.77     10.31 o 
   0  19   4      365.99      354.62     18.73 o 
   1  19   4      194.72      204.22     20.16 o 
   2  19   4      174.33      175.02     13.23 o 
   3  19   4      315.01      284.59     17.23 o 
   4  19   4        1.63       -8.55     11.87 o 
   5  19   4      349.81      321.89     23.09 o 
   6  19   4      330.58      321.96     22.94 o 
   7  19   4        3.75        6.22     16.67 o 
   8  19   4      142.47      117.07     23.41 o 
  -6  20   4       58.87      118.64     29.99 o 
  -5  20   4      256.78      288.10     31.48 o 
  -4  20   4      249.63      295.92     44.88 o 
  -3  20   4        0.97      -30.57     30.57 o 
  -2  20   4        0.23      -30.57     30.57 o 
  -1  20   4        2.43      -22.76     31.87 o 
   1  20   4      654.60      637.37     40.32 o 
   2  20   4      253.81      218.53     21.46 o 
   3  20   4      965.55      886.46     42.27 o 
   4  20   4      646.65      708.26     51.38 o 
   5  20   4      279.36      261.45     26.01 o 
   6  20   4      824.00      895.56     74.14 o 
   7  20   4        4.25       59.18     40.32 o 
  -5  21   4      173.17      290.07     40.97 o 
  -4  21   4       76.11       87.80     37.72 o 
  -3  21   4      176.05      289.42     43.57 o 
  -2  21   4      227.97      267.95     44.23 o 
  -1  21   4      130.51      115.12     31.22 o 
   0  21   4        1.44       -9.76     24.71 o 
   1  21   4        2.35       45.53     37.72 o 
   3  21   4      244.85      237.39     37.07 o 
   4  21   4       14.67       26.01     29.27 o 
  -2  22   4       60.23      -37.72     37.72 o 
  -1  22   4      181.78      268.60     48.13 o 
   0  22   4        8.35       33.82     20.16 o 
   1  22   4       12.65       14.96     41.62 o 
   3  22   4        3.44       52.68     28.62 o 
   0 -19   5       45.18       40.32     26.01 o 
   1 -19   5       10.57       31.87     27.97 o 
   2 -19   5      684.36      814.27     53.33 o 
   3 -19   5       13.84       27.32     31.87 o 
  -3 -18   5       21.60       47.48     56.58 o 
  -1 -18   5      153.81      187.96     34.47 o 
   0 -18   5      899.22     1037.34     59.18 o 
   1 -18   5       22.07        9.11     29.92 o 
   2 -18   5      278.62      315.43     36.42 o 
   3 -18   5       28.23       60.48     30.57 o 
   4 -18   5      439.01      412.99     35.77 o 
   5 -18   5       36.51      -27.97     27.97 o 
   6 -18   5       99.50      119.67     31.87 o 
  -5 -17   5      250.20      288.77     48.78 o 
  -4 -17   5       52.92       64.39     41.62 o 
  -3 -17   5      182.37      208.77     44.23 o 
  -2 -17   5      170.76      209.42     44.88 o 
  -1 -17   5        3.54      -35.77     35.77 o 
   0 -17   5      201.60      217.87     32.52 o 
   1 -17   5       33.14       74.14     27.32 o 
   2 -17   5        6.81       -7.80     20.81 o 
   3 -17   5        0.38      -11.06     26.67 o 
   4 -17   5      729.28      822.07     50.73 o 
   5 -17   5      253.07      275.11     34.47 o 
   6 -17   5        4.56        5.20     27.32 o 
   7 -17   5      235.60      215.92     33.82 o 
   8 -17   5       11.91       -3.25     28.62 o 
  -6 -16   5      433.12      425.34     57.88 o 
  -5 -16   5        0.28       36.42     38.37 o 
  -4 -16   5     1463.52     1477.00    107.96 o 
  -3 -16   5      248.07      266.00     44.23 o 
  -2 -16   5      806.75      860.44     68.94 o 
  -1 -16   5      346.51      271.86     42.27 o 
   0 -16   5      193.59      156.09     39.02 o 
   1 -16   5       38.63       31.87     20.16 o 
   2 -16   5      124.87      120.97     26.01 o 
   3 -16   5      266.53      301.77     26.01 o 
   4 -16   5      529.81      574.28     40.32 o 
   5 -16   5      831.80      858.49     47.48 o 
   6 -16   5      798.54      712.16     47.48 o 
   7 -16   5      127.58       93.65     27.32 o 
   8 -16   5       97.44       98.21     28.62 o 
   9 -16   5      296.74      396.46     31.64 o 
  -6 -15   5      266.96      358.04     39.67 o 
  -5 -15   5       29.66       27.97     46.18 o 
  -4 -15   5      746.46      800.15     37.74 o 
  -3 -15   5      730.64      810.83     26.28 o 
  -2 -15   5       46.94       -3.90     32.52 o 
  -1 -15   5       18.09       -6.50     31.22 o 
   0 -15   5        6.38       11.71     23.41 o 
   1 -15   5        3.84      -23.41     23.41 o 
   2 -15   5      255.32      244.54     26.01 o 
   3 -15   5      141.32      133.98     25.36 o 
   4 -15   5      369.77      332.99     30.57 o 
   5 -15   5        2.42      -22.76     22.76 o 
   6 -15   5      573.83      592.49     37.72 o 
   7 -15   5      523.45      598.34     39.67 o 
   8 -15   5      645.51      668.27     43.90 o 
   9 -15   5        0.21      -21.47     21.47 o 
  10 -15   5      247.16      222.30     64.71 o 
  -7 -14   5        0.09       55.28     24.06 o 
  -6 -14   5        2.66      -18.99     18.99 o 
  -5 -14   5      303.41      355.72     47.80 o 
  -4 -14   5      466.49      512.59     22.50 o 
  -3 -14   5        1.05      -11.12     36.42 o 
  -2 -14   5        9.41        1.59     12.36 o 
  -1 -14   5       72.11       68.29     22.11 o 
   0 -14   5        0.18      -16.26     20.16 o 
   1 -14   5      451.20      414.94     24.71 o 
   2 -14   5      286.43      251.69     20.81 o 
   3 -14   5      743.11      656.23     29.92 o 
   4 -14   5       75.11       68.94     18.21 o 
   5 -14   5      498.66      521.60     34.47 o 
   6 -14   5       85.85       41.62     22.11 o 
   7 -14   5        2.14       -7.02     18.40 o 
   8 -14   5      168.24      127.94     20.48 o 
   9 -14   5        0.37       -0.27     17.91 o 
  10 -14   5        4.50      -25.00     25.00 o 
  11 -14   5       71.97       82.35     42.92 o 
  -9 -13   5        4.36        4.55     32.52 o 
  -8 -13   5       54.37       70.89     33.17 o 
  -7 -13   5      469.01      476.07     30.57 o 
  -6 -13   5      424.25      483.84     22.86 o 
  -5 -13   5        0.84        9.22     20.81 o 
  -4 -13   5      967.59      962.40     32.55 o 
  -3 -13   5       75.76       71.19     10.40 o 
  -2 -13   5       99.78      101.41      8.34 o 
  -1 -13   5     2682.87     2853.83     98.86 o 
   0 -13   5      832.98      792.80     40.97 o 
   1 -13   5      419.93      405.18     24.06 o 
   2 -13   5      187.09      186.66     18.21 o 
   3 -13   5      625.10      602.90     28.62 o 
   4 -13   5      180.57      197.06     18.86 o 
   5 -13   5      738.45      788.90     32.52 o 
   6 -13   5       35.50       20.94     17.31 o 
   7 -13   5       10.40       -5.12     17.23 o 
   8 -13   5      119.22      124.31      8.26 o 
   9 -13   5       19.20      -11.71     28.62 o 
  10 -13   5     1790.74     1961.48     93.81 o 
  11 -13   5      840.96      903.04     56.21 o 
  -9 -12   5      133.08      197.06     39.02 o 
  -8 -12   5      615.66      645.82     38.37 o 
  -7 -12   5        2.67      -14.96     17.56 o 
  -6 -12   5      861.57      956.52     77.07 o 
  -5 -12   5      365.12      379.22     19.41 o 
  -4 -12   5      373.46      369.53     18.73 o 
  -3 -12   5      132.26      102.62     25.04 o 
  -2 -12   5     4003.15     4334.79    101.91 o 
  -1 -12   5      526.68      512.49     29.92 o 
   0 -12   5      284.47      246.49     23.41 o 
   1 -12   5      269.32      263.40     18.21 o 
   2 -12   5       55.38       53.33     13.66 o 
   3 -12   5     1110.28     1121.89     38.37 o 
   4 -12   5     1855.89     1867.22     55.28 o 
   5 -12   5      259.47      249.09     19.51 o 
   6 -12   5       69.95       62.37     16.72 o 
   7 -12   5       71.03       56.16      7.80 o 
   8 -12   5      168.53      180.39     13.01 o 
   9 -12   5      407.27      366.02     27.32 o 
  10 -12   5      709.04      593.79     33.17 o 
  11 -12   5      527.46      598.99     36.42 o 
  12 -12   5       64.86      106.59     25.86 o 
 -10 -11   5       52.96       41.93     34.14 o 
  -9 -11   5      120.62      188.57     27.55 o 
  -8 -11   5      395.98      401.45     29.16 o 
  -7 -11   5       36.22       43.91     18.13 o 
  -6 -11   5       13.26       -8.21     19.84 o 
  -5 -11   5      240.34      264.13     19.19 o 
  -4 -11   5       91.57       83.18     20.16 o 
  -3 -11   5        1.53      -11.38     11.38 o 
  -2 -11   5     2011.80     2147.54     53.04 o 
  -1 -11   5        9.65        1.01      7.48 o 
   0 -11   5      573.85      563.87     28.62 o 
   1 -11   5      718.02      701.10     27.32 o 
   2 -11   5     1216.34     1139.45     35.77 o 
   3 -11   5      922.21      898.81     30.57 o 
   4 -11   5     1746.38     1797.63     52.03 o 
   5 -11   5       23.80       12.47     12.27 o 
   6 -11   5      169.53      142.44     17.92 o 
   7 -11   5      373.70      361.34     18.21 o 
   8 -11   5       13.95        0.10      7.83 o 
   9 -11   5      439.64      425.15     31.54 o 
  10 -11   5     1878.12     1993.10    116.09 o 
  11 -11   5      313.26      311.53     20.81 o 
  12 -11   5       64.23       83.70     18.09 o 
  13 -11   5      313.18      328.01     35.45 o 
 -10 -10   5      972.76      978.81     83.90 o 
  -9 -10   5       28.62        9.63     90.73 o 
  -8 -10   5       97.72      133.11     46.18 o 
  -7 -10   5      687.64      702.19     35.73 o 
  -6 -10   5      594.30      761.59     46.83 o 
  -5 -10   5       85.14       83.47     26.01 o 
  -4 -10   5        7.82       17.18     14.67 o 
  -3 -10   5        7.81        2.30     11.71 o 
  -2 -10   5     1169.98     1168.47     42.82 o 
  -1 -10   5      301.12      307.87     14.69 o 
   0 -10   5      952.46      923.53     37.72 o 
   1 -10   5     2488.98     2568.32     65.69 o 
   2 -10   5        3.29      -14.31     14.31 o 
   3 -10   5        1.42      -13.01     13.01 o 
   4 -10   5       31.60       11.71     12.36 o 
   5 -10   5      234.78      178.30     15.38 o 
   6 -10   5     1575.23     1589.40     33.06 o 
   7 -10   5       19.95        6.20     11.71 o 
   8 -10   5      199.30      161.29     11.31 o 
   9 -10   5      203.97      173.97     15.86 o 
  10 -10   5      391.07      344.21     21.14 o 
  11 -10   5      288.07      256.60     47.80 o 
  12 -10   5      142.73      104.43     19.31 o 
  13 -10   5      431.18      370.01     27.22 o 
 -11  -9   5       86.56      158.04     48.78 o 
 -10  -9   5      471.52      455.14     35.90 o 
  -9  -9   5     1144.02     1135.65     53.66 o 
  -8  -9   5     1018.65     1044.52     85.85 o 
  -7  -9   5      289.25      338.92     20.18 o 
  -6  -9   5      151.19      197.47     35.45 o 
  -5  -9   5      564.78      493.04     34.47 o 
  -4  -9   5       12.38        8.09      8.52 o 
  -3  -9   5       16.29       -7.02     27.32 o 
  -2  -9   5      727.52      680.52     42.92 o 
  -1  -9   5     1704.90     1632.65     40.60 o 
   0  -9   5     1777.76     1632.54     57.88 o 
   1  -9   5     4058.76     4044.02     93.65 o 
   2  -9   5     6109.87     6031.56    132.03 o 
   3  -9   5     1380.57     1263.02     38.37 o 
   4  -9   5     3780.93     3772.02     80.22 o 
   5  -9   5     9788.74    10224.27    165.74 o 
   6  -9   5     7516.79     8119.02    153.86 o 
   7  -9   5       48.08       31.46      8.04 o 
   8  -9   5      782.44      763.35     38.37 o 
   9  -9   5        9.01       -6.29     13.01 o 
  10  -9   5       23.80       17.80     11.71 o 
  11  -9   5      150.84      187.14     16.09 o 
  12  -9   5      704.57      718.99     38.16 o 
  13  -9   5      832.51      877.35     45.53 o 
  14  -9   5       95.09      142.43     31.22 o 
 -11  -8   5       31.98       35.31     30.57 o 
 -10  -8   5      319.30      390.87     39.67 o 
  -9  -8   5       25.75       13.48     18.54 o 
  -8  -8   5       17.65       14.38     21.46 o 
  -7  -8   5      231.11      247.29     17.44 o 
  -6  -8   5      897.48      903.61     30.63 o 
  -5  -8   5      550.44      503.53     20.81 o 
  -4  -8   5        9.71       -2.85     26.34 o 
  -3  -8   5      177.13      162.13     22.44 o 
  -2  -8   5      125.45       93.27      8.02 o 
  -1  -8   5      277.66      244.70     15.61 o 
   0  -8   5     5100.55     4967.15    283.89 o 
   1  -8   5      383.87      297.87     21.46 o 
   2  -8   5      502.25      491.03     20.16 o 
   3  -8   5     3316.92     3322.10     78.70 o 
   4  -8   5     5475.18     5473.81    109.35 o 
   5  -8   5      312.13      288.56      9.50 o 
   6  -8   5     1085.25     1121.52     25.69 o 
   7  -8   5       65.15       43.53      8.75 o 
   8  -8   5       64.43       73.41     11.09 o 
   9  -8   5       20.26       14.77     11.71 o 
  10  -8   5      203.81      172.31     14.77 o 
  11  -8   5     1181.86     1177.26     36.10 o 
  12  -8   5      579.17      603.48     47.48 o 
  13  -8   5       46.95       23.65     18.02 o 
  14  -8   5       30.70       47.48     29.27 o 
 -12  -7   5      148.08      203.52     44.55 o 
 -11  -7   5        0.01      -17.13     40.65 o 
 -10  -7   5       41.49       64.13     27.32 o 
  -9  -7   5      376.38      382.23     23.83 o 
  -8  -7   5       18.87       14.31     16.26 o 
  -7  -7   5       52.90       73.94     14.06 o 
  -6  -7   5      368.27      377.14     18.86 o 
  -5  -7   5     3321.34     3339.67     82.13 o 
  -4  -7   5     2076.35     1982.19     43.66 o 
  -3  -7   5     3825.19     3862.33     74.29 o 
  -2  -7   5     6547.26     6680.42    198.04 o 
  -1  -7   5      691.97      712.86     40.65 o 
   0  -7   5     3051.70     3073.09     88.11 o 
   1  -7   5      264.11      280.96     15.61 o 
   2  -7   5     3078.66     3139.35     74.14 o 
   3  -7   5        7.39      -11.71     11.71 o 
   4  -7   5     2190.86     2033.95     34.81 o 
   5  -7   5     1381.84     1387.47     25.09 o 
   6  -7   5        0.41       -8.76      8.76 o 
   7  -7   5     2385.05     2318.61     58.86 o 
   8  -7   5      734.72      670.79     20.57 o 
   9  -7   5       14.46       10.98     10.78 o 
  10  -7   5      257.10      253.99     16.83 o 
  11  -7   5       94.22       87.19     16.23 o 
  12  -7   5      208.34      231.48     25.98 o 
  13  -7   5       37.50       49.57     42.60 o 
  14  -7   5       55.47       58.53     29.92 o 
 -12  -6   5        1.06        1.76     40.00 o 
 -11  -6   5      216.26      221.84     38.70 o 
 -10  -6   5      355.66      337.26     33.82 o 
  -9  -6   5      100.05       90.91     60.16 o 
  -8  -6   5      359.39      349.30     20.48 o 
  -7  -6   5       18.93      -19.24     29.27 o 
  -6  -6   5      962.80      977.70     83.57 o 
  -5  -6   5     1226.87     1250.49     37.22 o 
  -4  -6   5     3621.60     3621.37     85.99 o 
  -3  -6   5      890.12     1019.81    113.16 o 
  -2  -6   5       23.59       -8.45      8.45 o 
  -1  -6   5     3701.57     3402.37     65.60 o 
   0  -6   5     1563.02     1553.36     33.64 o 
   1  -6   5     1927.11     1741.98    105.69 o 
   2  -6   5     3059.18     2833.02     67.64 o 
   3  -6   5      168.27      133.03      5.46 o 
   4  -6   5     1062.73     1057.74     26.01 o 
   5  -6   5      147.50      104.09     12.03 o 
   6  -6   5     3404.03     3469.38     63.42 o 
   7  -6   5     2443.58     2314.39     50.69 o 
   8  -6   5      213.37      228.41     13.58 o 
   9  -6   5     3387.73     3488.26     76.91 o 
  10  -6   5       22.49       12.59     21.14 o 
  11  -6   5        4.40       -0.61     13.43 o 
  12  -6   5      549.61      520.18     25.36 o 
  13  -6   5      523.00      510.56     35.84 o 
  14  -6   5      375.33      428.60     52.03 o 
 -12  -5   5      374.28      365.22     36.66 o 
 -11  -5   5      141.23      184.90     25.49 o 
 -10  -5   5     1434.89     1373.71     81.62 o 
  -9  -5   5      623.13      527.50     36.42 o 
  -8  -5   5        3.50        5.23     13.54 o 
  -7  -5   5       77.11       68.31     12.91 o 
  -6  -5   5     3664.14     3918.85     93.15 o 
  -5  -5   5     2455.69     2297.31     57.79 o 
  -4  -5   5       79.51       60.96     10.63 o 
  -3  -5   5     2442.00     2351.83    181.78 o 
  -2  -5   5      622.93      695.41     23.41 o 
  -1  -5   5      257.12      218.58      9.59 o 
   0  -5   5     6246.28     6420.15    113.56 o 
   1  -5   5    13501.34    13548.08    574.28 o 
   2  -5   5     4751.44     4501.39    133.33 o 
   3  -5   5        5.18        3.38      4.53 o 
   4  -5   5     4291.91     4390.03    214.62 o 
   5  -5   5      331.05      306.86     10.09 o 
   6  -5   5     1655.10     1534.94     94.95 o 
   7  -5   5      681.27      708.34     21.27 o 
   8  -5   5     7370.63     7812.09    148.00 o 
   9  -5   5      296.49      281.55     15.64 o 
  10  -5   5      389.71      346.70     30.24 o 
  11  -5   5       70.44       68.61     30.57 o 
  12  -5   5      569.91      658.23     26.34 o 
  13  -5   5        7.18       30.79     35.45 o 
  14  -5   5       56.55      104.06     22.76 o 
  15  -5   5      220.73      279.66     51.38 o 
 -13  -4   5      402.55      448.76     60.48 o 
 -12  -4   5      565.75      570.46     32.52 o 
 -11  -4   5       55.41       66.90     24.42 o 
 -10  -4   5      111.52       72.72     51.70 o 
  -9  -4   5       41.79       15.96     15.81 o 
  -8  -4   5        2.25       31.45     14.90 o 
  -7  -4   5     1203.91     1236.36     43.57 o 
  -6  -4   5     1377.12     1357.60     40.18 o 
  -5  -4   5       63.75       44.68     25.04 o 
  -4  -4   5       24.19       -3.28      9.69 o 
  -3  -4   5      131.62      177.55     11.06 o 
  -2  -4   5      308.41      269.38     20.49 o 
  -1  -4   5     6437.76     6620.70    117.72 o 
   0  -4   5      327.55      365.30     23.41 o 
   1  -4   5       83.32      120.40     12.68 o 
   2  -4   5     1295.79     1454.52     61.14 o 
   3  -4   5      464.77      540.37     11.93 o 
   4  -4   5      795.91      883.67     16.74 o 
   5  -4   5       99.02       44.07      7.48 o 
   6  -4   5      504.62      441.83     13.10 o 
   7  -4   5        4.49      -12.36     12.36 o 
   8  -4   5      224.83      231.84     27.64 o 
   9  -4   5     1366.02     1378.78     34.27 o 
  10  -4   5      960.24      937.31     27.84 o 
  11  -4   5       77.38       28.50     14.31 o 
  12  -4   5      698.62      671.05     30.13 o 
  13  -4   5        5.42       -1.94     18.59 o 
  14  -4   5      362.13      442.25     37.07 o 
  15  -4   5      142.85      168.45     46.83 o 
 -13  -3   5       33.51       83.25     36.42 o 
 -12  -3   5      842.85      736.19     37.65 o 
 -11  -3   5       14.69        3.12     20.41 o 
 -10  -3   5     1196.57     1157.62     42.94 o 
  -9  -3   5        8.55       -0.62     16.10 o 
  -8  -3   5      756.86      750.05     32.52 o 
  -7  -3   5     2880.40     2870.35     74.15 o 
  -6  -3   5     3409.83     3567.38     83.00 o 
  -5  -3   5      216.16      243.24     15.61 o 
  -4  -3   5      932.07     1020.72     25.22 o 
  -3  -3   5     1069.77      956.70     27.97 o 
  -2  -3   5      757.96      756.38     27.97 o 
  -1  -3   5     9226.38     9439.91    166.08 o 
   0  -3   5     3379.62     3101.21    192.19 o 
   1  -3   5     1424.48     1376.99     40.97 o 
   2  -3   5        3.77       -4.53      4.53 o 
   3  -3   5    21846.03    22044.26    399.98 o 
   4  -3   5      642.11      530.88     13.01 o 
   5  -3   5     3826.16     3998.39    108.61 o 
   6  -3   5      495.78      570.44     14.35 o 
   7  -3   5      235.34      204.10     24.39 o 
   8  -3   5      234.16      245.67     13.10 o 
   9  -3   5      216.09      229.90     14.77 o 
  10  -3   5      167.54      179.27     39.35 o 
  11  -3   5      494.97      513.94     59.18 o 
  12  -3   5       44.80       42.07     46.50 o 
  13  -3   5      261.87      293.46     32.84 o 
  14  -3   5      519.66      462.41     57.23 o 
  15  -3   5        1.86      -45.53     45.53 o 
 -12  -2   5      456.44      460.46     34.47 o 
 -11  -2   5      496.11      490.84     32.61 o 
 -10  -2   5      136.18       86.21     28.62 o 
  -9  -2   5     1796.65     1801.86     77.39 o 
  -8  -2   5      499.09      475.10     69.92 o 
  -7  -2   5      922.32      927.37     28.86 o 
  -6  -2   5       74.54       66.66     18.21 o 
  -5  -2   5     2163.93     2292.09     58.40 o 
  -4  -2   5     2723.79     2767.34     66.34 o 
  -3  -2   5       94.57       65.04     10.41 o 
  -2  -2   5    12580.28    12603.57    252.99 o 
  -1  -2   5      509.38      544.36     17.56 o 
   0  -2   5        0.55       -7.36      7.36 o 
   1  -2   5     2806.89     2628.40     46.24 o 
   2  -2   5    16800.28    15545.13    199.08 o 
   3  -2   5       80.54       66.40      5.06 o 
   4  -2   5     4255.74     4071.48     61.84 o 
   5  -2   5     1326.78     1290.57     51.38 o 
   6  -2   5      753.38      828.27     18.42 o 
   7  -2   5       53.38       56.46      7.32 o 
   8  -2   5     1746.24     1781.22     46.25 o 
   9  -2   5     6277.21     6370.78    142.11 o 
  10  -2   5     1856.48     1917.68     53.88 o 
  11  -2   5      403.45      390.40     28.21 o 
  12  -2   5       99.23      105.57     18.04 o 
  13  -2   5     1281.26     1265.63     80.00 o 
  14  -2   5        2.34      -39.67     39.67 o 
  15  -2   5      852.94      935.24     76.74 o 
 -13  -1   5      534.25      725.17     68.94 o 
 -12  -1   5      149.31      204.22     30.57 o 
 -11  -1   5       35.70      -13.10     27.97 o 
 -10  -1   5     1087.25     1085.06     40.90 o 
  -9  -1   5      144.97      151.23     18.81 o 
  -8  -1   5     3504.52     3757.62    159.02 o 
  -7  -1   5      175.67      159.50     13.97 o 
  -6  -1   5      422.66      433.35     19.80 o 
  -5  -1   5      654.40      668.34     27.97 o 
  -4  -1   5     1393.44     1418.46     37.07 o 
  -3  -1   5     6957.32     7259.46    152.19 o 
  -2  -1   5      166.55      241.29     12.36 o 
  -1  -1   5      996.41      943.29     26.81 o 
   0  -1   5     2800.97     2666.33     86.50 o 
   1  -1   5     7425.82     7009.26    206.49 o 
   2  -1   5     3027.10     3294.50     97.23 o 
   3  -1   5     1171.97     1023.63     24.71 o 
   4  -1   5     9723.01    10196.11    158.92 o 
   5  -1   5     3483.96     3584.08     60.92 o 
   6  -1   5     2269.57     2270.88     47.15 o 
   7  -1   5      773.27      789.01     47.48 o 
   8  -1   5     2306.61     2275.93     60.16 o 
   9  -1   5       74.16       78.20     17.23 o 
  10  -1   5      610.18      589.61     24.21 o 
  11  -1   5        1.70       12.33     15.28 o 
  12  -1   5       17.65       34.29     33.82 o 
  13  -1   5      597.48      564.52     24.06 o 
  14  -1   5      582.85      710.86     64.39 o 
  15  -1   5        3.30      119.02     49.43 o 
 -13   0   5      217.20      303.72     52.03 o 
 -12   0   5        1.50       26.67     19.51 o 
 -11   0   5      435.17      439.65     29.27 o 
 -10   0   5      867.15      885.68     31.96 o 
  -9   0   5        8.63        4.55     27.32 o 
  -8   0   5      945.60      948.99     40.83 o 
  -7   0   5     8822.81     9242.90    352.50 o 
  -6   0   5     4178.87     4292.39    102.03 o 
  -5   0   5     1235.05     1365.78     44.23 o 
  -4   0   5     1757.37     1840.55     55.28 o 
  -3   0   5     2745.93     2959.20     83.25 o 
  -2   0   5     6613.65     7522.21    281.61 o 
  -1   0   5     5659.18     5761.24    178.53 o 
   0   0   5     2481.34     2343.13    123.90 o 
   1   0   5     4561.16     4354.43     70.53 o 
   2   0   5     5478.29     5248.58    167.47 o 
   3   0   5      324.28      340.14      7.78 o 
   4   0   5      174.69      197.20      7.78 o 
   5   0   5    12188.72    11106.33    455.26 o 
   6   0   5      866.84      995.05     74.79 o 
   7   0   5       32.61       54.44      6.77 o 
   8   0   5     1435.84     1451.75     60.48 o 
   9   0   5      673.30      673.00     51.38 o 
  10   0   5     3715.29     3604.23    111.85 o 
  11   0   5     4995.33     5064.42    152.54 o 
  12   0   5     2819.81     2919.76    122.60 o 
  13   0   5       31.19       26.67     22.76 o 
  14   0   5      149.29       70.89     40.32 o 
  15   0   5        0.02       81.30     47.48 o 
 -13   1   5       12.78       -7.15     40.97 o 
 -12   1   5     1783.51     1949.82     77.39 o 
 -11   1   5     1770.29     1652.60     83.25 o 
 -10   1   5        9.88       32.52     21.46 o 
  -9   1   5      349.47      405.83     27.97 o 
  -8   1   5     1669.73     1770.31     60.48 o 
  -7   1   5      255.05      204.87     20.81 o 
  -6   1   5      802.77      805.81     29.27 o 
  -5   1   5      222.51      215.27     15.61 o 
  -4   1   5     1291.95     1564.80     49.43 o 
  -3   1   5     2978.76     3126.99     89.10 o 
  -2   1   5      771.19     1003.52     34.47 o 
  -1   1   5      114.00       85.72     13.66 o 
   1   1   5     2377.91     2364.47     93.00 o 
   2   1   5    16522.71    15692.23    231.18 o 
   3   1   5     3660.92     3635.32     60.09 o 
   4   1   5     4828.37     4582.13    168.12 o 
   5   1   5    20227.52    21487.52    518.59 o 
   6   1   5      341.90      262.60     17.46 o 
   7   1   5      727.02      693.78     84.55 o 
   8   1   5     1201.12     1143.33     58.21 o 
   9   1   5     2583.66     2678.19     89.10 o 
  10   1   5      544.27      566.99     29.66 o 
  11   1   5      664.35      652.60     54.96 o 
  12   1   5      537.57      519.06     29.84 o 
  13   1   5        2.06       17.56     36.42 o 
  15   1   5      519.56      517.70     63.74 o 
 -13   2   5       34.05       61.14     44.23 o 
 -12   2   5      359.07      440.95     50.08 o 
 -11   2   5      167.57      130.72     36.42 o 
 -10   2   5        2.21       28.62     21.46 o 
  -9   2   5      914.96      884.51     40.97 o 
  -8   2   5       29.99       -1.95     16.91 o 
  -7   2   5     3948.45     4365.95    128.77 o 
  -6   2   5     3219.91     3031.39     87.80 o 
  -5   2   5      151.62      174.95     14.31 o 
  -4   2   5       57.62       55.28     14.31 o 
  -3   2   5    10670.67    11279.41    283.56 o 
  -2   2   5      757.08      636.71     35.12 o 
  -1   2   5      306.40      260.44     16.26 o 
   0   2   5    11781.43    11005.62    216.20 o 
   1   2   5    19338.70    19329.81    368.03 o 
   2   2   5     7527.55     6998.51    138.53 o 
   3   2   5     1127.44     1187.76     28.76 o 
   4   2   5    17118.38    16089.98   1086.77 o 
   5   2   5     1574.10     1876.38     99.51 o 
   6   2   5      128.35      113.34     32.52 o 
   7   2   5      836.69      873.52     33.57 o 
   8   2   5     1502.60     1427.30     46.91 o 
   9   2   5      284.93      246.40     20.37 o 
  10   2   5      171.18      161.33     18.21 o 
  11   2   5     2156.42     2133.38     70.36 o 
  12   2   5     1263.16     1230.75     49.10 o 
  14   2   5       36.78       80.65     41.62 o 
  15   2   5      900.39      801.26     76.74 o 
 -13   3   5        0.53      -42.27     42.27 o 
 -12   3   5      237.32      266.65     37.07 o 
 -11   3   5      563.03      651.67     52.68 o 
 -10   3   5      817.49      751.83     39.02 o 
  -9   3   5     1155.35     1041.90     46.18 o 
  -8   3   5      713.12      712.81     46.83 o 
  -7   3   5      275.23      248.44     21.46 o 
  -6   3   5      304.93      351.20     19.51 o 
  -5   3   5     4023.85     4222.22    121.62 o 
  -4   3   5     1858.52     2235.98    102.11 o 
  -3   3   5      254.06      236.74     14.31 o 
  -2   3   5     5611.85     6015.79    382.42 o 
  -1   3   5      268.76      220.23     38.70 o 
   0   3   5      314.74      278.94     15.16 o 
   1   3   5     9899.78    10671.85    258.67 o 
   2   3   5     3763.66     3766.29    186.66 o 
   3   3   5      239.11      195.72     12.88 o 
   4   3   5     1330.29     1343.34     42.58 o 
   5   3   5       97.45      127.60     14.90 o 
   6   3   5       35.08       55.69     14.63 o 
   7   3   5        0.87      -13.89     13.89 o 
   8   3   5     3164.75     3160.30     86.90 o 
   9   3   5      330.04      291.59     27.97 o 
  10   3   5       14.91       60.70     19.05 o 
  11   3   5       28.79       16.72     34.79 o 
  12   3   5        0.93      -32.52     32.52 o 
  14   3   5      241.13      280.31     38.37 o 
 -12   4   5     1004.44     1081.57     80.65 o 
 -11   4   5     1281.96     1341.72     90.40 o 
 -10   4   5      482.59      489.08     33.17 o 
  -9   4   5      391.88      380.47     26.67 o 
  -8   4   5     1556.07     1452.93     56.58 o 
  -7   4   5      957.14      895.56     37.07 o 
  -6   4   5     4325.17     4700.24    139.18 o 
  -5   4   5     2264.19     2327.68     70.89 o 
  -4   4   5    13848.48    15751.37    398.03 o 
  -3   4   5       18.23       52.68     15.61 o 
  -2   4   5     7264.97     7736.64    159.52 o 
  -1   4   5    19149.79    21876.75    524.39 o 
   0   4   5     7773.73     7822.45    566.15 o 
   1   4   5     4048.73     4195.47    108.89 o 
   2   4   5      374.59      327.83     16.10 o 
   3   4   5        5.13      -10.09     10.09 o 
   4   4   5      364.72      390.15     18.59 o 
   5   4   5     2107.72     2277.32     70.57 o 
   6   4   5      822.46      791.19     42.92 o 
   7   4   5     4111.53     3943.15    222.43 o 
   8   4   5      231.98      187.34     18.38 o 
   9   4   5      223.67      263.14     22.94 o 
  10   4   5      131.77      142.69     19.99 o 
  11   4   5     1030.54      956.39     39.55 o 
  12   4   5       87.76      132.22     21.99 o 
  14   4   5      458.64      379.17     53.98 o 
 -13   5   5      345.09      343.40     42.92 o 
 -12   5   5      613.82      672.77     43.57 o 
 -11   5   5      279.98      234.07     38.37 o 
 -10   5   5        1.66       12.64     13.33 o 
  -9   5   5        8.50       13.66     13.66 o 
  -8   5   5     1638.13     1609.02     63.09 o 
  -7   5   5     2762.05     2954.64     96.26 o 
  -6   5   5     4083.50     4494.07    133.33 o 
  -5   5   5      920.52      989.52     53.33 o 
  -4   5   5      450.64      529.91     40.65 o 
  -3   5   5      123.49      119.17     36.75 o 
  -2   5   5     9046.58     9511.40    245.39 o 
  -1   5   5     5157.02     5510.83    146.00 o 
   0   5   5    10081.82    11140.79    276.81 o 
   1   5   5     3432.02     3658.83    101.46 o 
   2   5   5      612.70      654.15     29.27 o 
   3   5   5      715.82      795.09     28.74 o 
   4   5   5      554.48      551.74     23.45 o 
   5   5   5     5713.43     5268.29    142.84 o 
   6   5   5      503.29      386.31     21.79 o 
   7   5   5     1882.05     1839.87     54.17 o 
   8   5   5     1551.16     1443.35     56.91 o 
   9   5   5     2954.54     2739.21     79.98 o 
  10   5   5        0.03       16.48     53.66 o 
  11   5   5     4255.15     4236.66    129.22 o 
  12   5   5     1075.08     1052.01     90.73 o 
  13   5   5       34.58       35.12     40.32 o 
  15   5   5      140.18      119.67     40.97 o 
 -13   6   5       44.62      -24.06     46.18 o 
 -12   6   5      408.31      449.13     34.91 o 
 -11   6   5        7.70      -10.56     35.45 o 
 -10   6   5       67.17       71.14     15.61 o 
  -9   6   5      700.92      729.37     31.22 o 
  -8   6   5      836.50      835.63     43.90 o 
  -7   6   5     1146.37     1083.04     36.25 o 
  -6   6   5      260.29      224.93     25.04 o 
  -5   6   5     2102.88     2271.59     74.14 o 
  -4   6   5     3977.73     4331.38    159.02 o 
  -3   6   5      326.23      348.53     24.71 o 
  -2   6   5     2325.23     2594.99    115.12 o 
  -1   6   5    12000.57    12950.87    448.76 o 
   0   6   5     3794.03     3990.98    203.89 o 
   1   6   5     3726.03     4071.86     85.45 o 
   2   6   5       63.79       32.96     14.31 o 
   3   6   5     3699.14     3977.32    110.89 o 
   4   6   5     8645.97     9102.53    227.84 o 
   5   6   5      762.97      821.01     32.52 o 
   6   6   5     2070.93     1961.89     47.77 o 
   7   6   5     2399.99     2328.27     65.07 o 
   8   6   5     1138.26     1087.72     36.71 o 
   9   6   5       42.94       93.91     38.70 o 
  10   6   5     1584.53     1514.95     52.68 o 
  11   6   5      261.95      261.45     44.88 o 
  12   6   5      101.89       81.08     44.88 o 
  13   6   5      105.08      138.53     30.57 o 
  14   6   5      175.53      167.15     35.77 o 
  15   6   5       15.54      133.33     52.68 o 
 -13   7   5       23.35      -46.18     46.18 o 
 -12   7   5        1.29       12.64     23.21 o 
 -11   7   5      603.38      643.14     38.34 o 
 -10   7   5      813.10      809.11     37.40 o 
  -9   7   5        2.18      -19.51     19.51 o 
  -8   7   5        6.59        7.15     13.01 o 
  -7   7   5       61.94       49.79     10.92 o 
  -6   7   5      611.86      571.49     23.41 o 
  -5   7   5       36.19       20.04     13.98 o 
  -4   7   5     1386.27     1247.60     65.04 o 
  -3   7   5      720.99      584.81     39.35 o 
  -2   7   5      269.51      272.80     56.26 o 
  -1   7   5     7170.49     8023.29    302.10 o 
   0   7   5      722.46      857.50     41.62 o 
   1   7   5     1344.69     1210.19     40.00 o 
   2   7   5     1736.47     2175.53    121.29 o 
   3   7   5      145.49      118.64     14.26 o 
   4   7   5      550.68      577.24     24.57 o 
   5   7   5     1312.07     1443.35     49.44 o 
   6   7   5      462.04      399.83     38.37 o 
   7   7   5      598.36      597.86     19.08 o 
   8   7   5     1614.41     1677.15     53.75 o 
   9   7   5     1047.71      852.26     35.41 o 
  10   7   5      362.95      323.07     38.70 o 
  11   7   5      100.39      158.98     53.01 o 
  12   7   5      246.80      243.55     34.14 o 
  13   7   5       98.89       26.67     28.62 o 
  15   7   5      386.96      472.82     64.39 o 
 -13   8   5      125.38      211.37     50.08 o 
 -12   8   5      130.59      112.51     42.92 o 
 -11   8   5       51.04       -3.90     26.34 o 
 -10   8   5        1.17        3.46     34.47 o 
  -9   8   5     1454.41     1479.29     48.24 o 
  -8   8   5      162.71      120.77     14.23 o 
  -7   8   5      276.58      247.69     26.67 o 
  -6   8   5       34.49       16.54     34.79 o 
  -5   8   5     5015.62     5374.72    133.84 o 
  -4   8   5     4783.99     5302.49    160.64 o 
  -3   8   5       30.87       14.10     13.66 o 
  -2   8   5     7470.85     7731.69    248.12 o 
  -1   8   5      216.52      256.46     33.82 o 
   0   8   5       33.11       13.78     18.54 o 
   1   8   5    10275.82    11202.73    253.32 o 
   2   8   5     2804.15     2606.07     58.01 o 
   3   8   5      195.94      201.95     15.18 o 
   4   8   5      496.13      585.33     25.50 o 
   5   8   5      280.35      323.49     18.62 o 
   6   8   5      184.25      182.99     11.26 o 
   7   8   5       64.38      404.79     35.46 o 
   8   8   5      622.69      594.75     21.96 o 
   9   8   5      715.42      605.39     87.15 o 
  10   8   5     1112.85     1131.95     45.50 o 
  11   8   5       89.60      128.08     21.56 o 
  12   8   5      201.59      225.68     29.92 o 
  14   8   5      107.13      243.89     55.93 o 
  15   8   5        1.06        5.85     48.78 o 
 -12   9   5       28.39       99.51     44.88 o 
 -11   9   5      455.80      489.75     36.42 o 
 -10   9   5     2421.56     2359.07     71.88 o 
  -9   9   5       22.16       -9.74     13.51 o 
  -8   9   5      267.28      204.22     20.16 o 
  -7   9   5     1428.01     1372.44     46.72 o 
  -6   9   5     1555.34     1575.20     61.79 o 
  -5   9   5     1370.08     1332.61     53.98 o 
  -4   9   5      878.46      817.51     33.82 o 
  -3   9   5      562.83      572.09     33.17 o 
  -2   9   5     1295.26     1365.82     74.14 o 
  -1   9   5       17.58       -2.81     10.09 o 
   0   9   5     2272.32     2325.24     88.78 o 
   1   9   5     4293.74     4745.42     97.99 o 
   2   9   5        7.15       -1.32      8.76 o 
   3   9   5       84.58       78.56      9.36 o 
   4   9   5      146.02      167.95     19.84 o 
   5   9   5      234.58      201.98     33.17 o 
   6   9   5      144.55      155.10     12.03 o 
   7   9   5     1960.86     1841.28     82.27 o 
   8   9   5     1479.04     1503.63     38.48 o 
   9   9   5     1086.60     1010.82     40.40 o 
  10   9   5        3.00       21.01     45.20 o 
  11   9   5      517.65      562.20     37.72 o 
  12   9   5      555.98      552.82     46.83 o 
  14   9   5      202.66      282.91     57.23 o 
 -12  10   5     1001.73      975.56     83.90 o 
 -11  10   5      118.88      119.99     19.97 o 
 -10  10   5      176.44      176.71     30.89 o 
  -9  10   5      151.42      148.28     23.41 o 
  -8  10   5       34.56       22.55     13.56 o 
  -7  10   5      787.98      720.58     29.38 o 
  -6  10   5      952.97      827.64     30.44 o 
  -5  10   5       32.56      -16.51     16.91 o 
  -4  10   5     1250.54     1297.43     33.50 o 
  -3  10   5     1035.97     1057.39     46.83 o 
  -2  10   5       74.22       50.10      8.42 o 
  -1  10   5      790.00      893.43     49.43 o 
   0  10   5       37.29       11.58      8.66 o 
   1  10   5     3420.02     3568.64     77.02 o 
   2  10   5     1178.03     1128.32     29.82 o 
   3  10   5       34.91       25.78      8.25 o 
   4  10   5      186.76      199.82     20.16 o 
   5  10   5     4063.49     3871.48    108.96 o 
   6  10   5      425.68      387.16     16.14 o 
   7  10   5       13.31       -3.03     13.66 o 
   8  10   5      347.15      342.75     20.16 o 
   9  10   5       39.70       60.12     18.84 o 
  10  10   5      116.53      141.33     25.45 o 
  11  10   5       87.81      144.61     21.99 o 
  12  10   5      688.49      567.78     44.88 o 
  13  10   5       67.11        1.30     29.27 o 
  14  10   5       10.96      107.31     49.43 o 
 -12  11   5       69.85       62.23     25.98 o 
 -11  11   5       51.04      104.71     39.67 o 
 -10  11   5       16.49       -8.40     13.23 o 
  -9  11   5      592.03      535.51     23.91 o 
  -8  11   5     2948.55     3046.29     74.92 o 
  -7  11   5      124.87      111.28     24.39 o 
  -6  11   5     1650.09     1598.79    154.46 o 
  -5  11   5     1193.47     1222.54     51.87 o 
  -4  11   5     2781.76     2878.28     64.21 o 
  -3  11   5      292.62      297.19     12.49 o 
  -2  11   5     3900.66     3993.79    206.49 o 
  -1  11   5     2889.25     3018.16     70.93 o 
   0  11   5        9.26        7.24     12.68 o 
   1  11   5      784.33      829.09     28.62 o 
   2  11   5       94.28       83.78      9.50 o 
   3  11   5     8847.01     9186.72    190.81 o 
   4  11   5     1158.54     1152.41     40.92 o 
   5  11   5     6627.92     6312.32    169.51 o 
   6  11   5      416.46      402.32     17.49 o 
   7  11   5        5.26       20.81     13.66 o 
   8  11   5       26.10       83.25     16.91 o 
   9  11   5      214.59      267.49     46.83 o 
  10  11   5     1014.61      981.56     44.75 o 
  11  11   5       10.85      -30.57     30.57 o 
  13  11   5       60.47      105.36     31.87 o 
  14  11   5        1.10      -48.78     48.78 o 
 -12  12   5        5.24       59.12     50.08 o 
 -11  12   5        4.16       28.46     28.94 o 
 -10  12   5      436.74      409.64     32.52 o 
  -9  12   5      832.61      853.75     37.88 o 
  -8  12   5       68.40       57.45     17.23 o 
  -7  12   5      236.63      207.15     18.12 o 
  -6  12   5      198.84      200.49     28.62 o 
  -5  12   5      407.52      404.99     45.20 o 
  -4  12   5        3.90       -9.76      9.76 o 
  -3  12   5     2978.10     3123.79     67.82 o 
  -2  12   5     1659.39     1648.33     61.79 o 
  -1  12   5      259.99      229.57     17.56 o 
   0  12   5        1.17       -9.76      9.76 o 
   1  12   5        9.61        4.93      9.22 o 
   2  12   5        7.65      -11.06     11.06 o 
   3  12   5     1555.74     1717.19     43.43 o 
   4  12   5     1180.11      996.37     35.77 o 
   5  12   5      419.11      337.19     16.96 o 
   6  12   5       18.95       33.94     11.12 o 
   7  12   5     2724.39     2601.90     98.53 o 
   8  12   5      129.38      114.47     14.31 o 
   9  12   5        4.72       44.40     13.19 o 
  10  12   5       28.91       44.46     33.49 o 
  11  12   5       11.85       42.27     35.77 o 
  12  12   5       16.56       61.79     39.02 o 
  13  12   5        3.81       72.19     47.48 o 
 -11  13   5       61.06       20.86     27.29 o 
 -10  13   5        5.93        5.00     26.01 o 
  -9  13   5      107.88      100.56     21.79 o 
  -8  13   5      275.32      195.34     26.10 o 
  -7  13   5      133.65      113.07     17.04 o 
  -6  13   5        7.05        4.55     13.55 o 
  -5  13   5      280.87      278.08     26.01 o 
  -4  13   5     2732.66     2888.91    159.34 o 
  -3  13   5      534.91      523.35     17.94 o 
  -2  13   5        2.87      -10.47     29.92 o 
  -1  13   5      275.93      293.79     14.90 o 
   0  13   5      101.19       98.86     11.06 o 
   1  13   5     2489.91     2528.59     59.29 o 
   2  13   5     3320.39     3554.90    170.40 o 
   3  13   5      535.76      540.62     20.56 o 
   4  13   5      149.11      157.20     19.51 o 
   5  13   5      956.79      917.66     30.19 o 
   6  13   5      683.57      722.47     26.09 o 
   7  13   5      495.93      518.76     22.98 o 
   8  13   5      111.57      125.54     19.51 o 
   9  13   5      584.06      651.60     26.99 o 
  10  13   5      198.92      194.45     16.62 o 
  11  13   5      192.66      132.03     29.27 o 
  12  13   5      180.25      329.74     48.78 o 
  13  13   5     1069.76     1034.09     81.30 o 
 -11  14   5      185.09      172.92     31.66 o 
 -10  14   5      178.75      141.85     22.92 o 
  -9  14   5      137.24      116.19     31.22 o 
  -8  14   5        0.94      -17.14     17.14 o 
  -7  14   5      402.68      338.51     24.39 o 
  -6  14   5       30.34        7.80     13.96 o 
  -5  14   5       69.42       59.92     10.87 o 
  -4  14   5      417.17      383.04     23.74 o 
  -3  14   5      135.34      103.49     16.26 o 
  -2  14   5      118.90      122.06     38.37 o 
  -1  14   5      429.73      449.00     42.92 o 
   0  14   5     1971.31     1858.11     56.58 o 
   1  14   5       11.65       16.91     11.71 o 
   2  14   5      491.88      501.90     20.49 o 
   3  14   5      404.15      375.82     20.49 o 
   4  14   5      572.89      542.72     20.45 o 
   5  14   5     1161.86     1192.54     47.48 o 
   6  14   5       91.49       59.93     14.84 o 
   7  14   5       15.66        4.64     12.61 o 
   8  14   5     1573.16     1654.06     49.19 o 
   9  14   5        3.09        0.15     16.58 o 
  10  14   5       47.03       92.58     32.19 o 
  11  14   5      165.03      258.85     45.53 o 
  12  14   5       48.05       42.27     41.62 o 
 -10  15   5       23.92       53.15     27.48 o 
  -9  15   5      500.97      527.92     37.40 o 
  -8  15   5      926.30      851.53    107.31 o 
  -7  15   5       99.10       65.27     46.83 o 
  -6  15   5      131.27      116.84     16.64 o 
  -5  15   5        9.23        2.38     12.22 o 
  -4  15   5      137.61      110.19     41.62 o 
  -3  15   5      536.65      486.08     17.94 o 
  -2  15   5     2730.57     2882.86     72.91 o 
  -1  15   5      111.34      107.76     13.51 o 
   0  15   5      313.07      279.95     14.31 o 
   1  15   5      934.55      871.82     40.32 o 
   2  15   5        2.90       24.06     10.78 o 
   3  15   5      601.88      560.73     23.41 o 
   4  15   5      757.50      830.01     30.92 o 
   5  15   5     3356.93     3508.48     72.87 o 
   6  15   5      352.62      379.78     19.85 o 
   7  15   5       78.70       64.62     23.41 o 
   8  15   5        0.17       19.94     17.23 o 
   9  15   5      514.39      564.26     27.17 o 
  10  15   5       38.45       63.74     21.46 o 
  11  15   5      333.75      336.24     42.27 o 
  12  15   5        4.24       48.78     40.32 o 
 -10  16   5       11.59      -23.29     25.78 o 
  -9  16   5      255.51      253.18     91.38 o 
  -8  16   5       23.34      -21.56     21.56 o 
  -7  16   5      102.89      147.44     61.46 o 
  -6  16   5      127.08      127.64     24.06 o 
  -5  16   5       54.44       46.13     25.69 o 
  -4  16   5      533.78      509.44     23.09 o 
  -3  16   5      259.43      262.91     44.55 o 
  -2  16   5      239.58      232.95     13.51 o 
  -1  16   5     1022.79     1106.64     34.75 o 
   0  16   5       15.50        9.76     12.36 o 
   1  16   5       49.79       26.37     11.42 o 
   2  16   5     1521.15     1470.28     41.34 o 
   3  16   5     1177.42     1195.46     35.60 o 
   4  16   5        9.29       51.64     23.74 o 
   5  16   5      220.23      222.49     48.13 o 
   6  16   5      153.09      169.64     31.54 o 
   7  16   5      558.42      518.04     65.69 o 
   8  16   5      173.70      192.24     19.48 o 
   9  16   5     1666.11     1533.82     57.99 o 
  10  16   5     1332.63     1327.41     58.53 o 
  11  16   5        2.43       30.57     40.32 o 
  -9  17   5        2.06       26.56     24.39 o 
  -8  17   5      137.87      127.58     23.69 o 
  -7  17   5      489.09      407.52     68.94 o 
  -6  17   5        2.52        1.80     12.01 o 
  -5  17   5      251.79      269.91     54.63 o 
  -4  17   5      139.32      152.01     23.41 o 
  -3  17   5      871.35      852.31     31.60 o 
  -2  17   5     1477.61     1606.45     46.87 o 
  -1  17   5        1.40       64.28     51.70 o 
   0  17   5       23.62       73.75     11.85 o 
   1  17   5      297.15      357.81     17.64 o 
   2  17   5      720.11      680.29     31.22 o 
   3  17   5      260.77      227.48     24.71 o 
   4  17   5      388.20      374.32     17.23 o 
   5  17   5       23.92        6.47     21.46 o 
   6  17   5       45.33       70.95     14.35 o 
   7  17   5        8.54        2.20     13.20 o 
   8  17   5      310.14      303.27     26.67 o 
   9  17   5      987.21      833.68     38.90 o 
  10  17   5      453.11      384.37     33.17 o 
  -8  18   5       17.75       24.06     42.27 o 
  -7  18   5        0.08       12.07     19.49 o 
  -6  18   5      590.62      596.47     53.33 o 
  -5  18   5      562.72      537.92     99.83 o 
  -4  18   5        2.56       37.54     26.99 o 
  -3  18   5      142.40      119.51     13.01 o 
  -2  18   5      100.22      141.15     22.76 o 
  -1  18   5     2124.88     2243.14     80.65 o 
   0  18   5       23.87      102.76     17.56 o 
   1  18   5     2110.18     2225.93     60.38 o 
   2  18   5      190.04      189.40     15.15 o 
   3  18   5      148.19      144.21     14.55 o 
   4  18   5       68.00       79.58     12.61 o 
   5  18   5      752.85      784.12     26.89 o 
   6  18   5      174.87      135.78     16.73 o 
   7  18   5        3.82        2.00     13.47 o 
   8  18   5       85.73       79.09     24.71 o 
   9  18   5      102.32      118.37     24.71 o 
  -7  19   5     1431.69     1564.15    113.16 o 
  -6  19   5      307.83      324.75     31.11 o 
  -5  19   5       75.45       85.02     32.19 o 
  -4  19   5      214.49      193.11     17.33 o 
  -3  19   5      111.12       82.60     13.01 o 
  -2  19   5      607.01      639.32     26.01 o 
  -1  19   5        1.86       83.25     17.56 o 
   0  19   5      870.94      936.59     44.23 o 
   1  19   5     1039.27      998.32     41.62 o 
   2  19   5       18.57       21.46     15.61 o 
   3  19   5      129.39      127.96     17.89 o 
   4  19   5      287.30      291.02     17.06 o 
   5  19   5      119.33      148.17     42.60 o 
   6  19   5      218.38      226.70     21.17 o 
   7  19   5      300.72      262.09     22.86 o 
   8  19   5       89.09       99.51     27.32 o 
  -6  20   5       27.64        6.99     22.86 o 
  -5  20   5       29.77       97.19     41.95 o 
  -4  20   5      579.11      621.76     53.98 o 
  -3  20   5      556.24      651.02     57.88 o 
  -2  20   5       44.00       16.91     28.62 o 
  -1  20   5       73.03       85.45     18.21 o 
   0  20   5      147.31      177.14     21.46 o 
   1  20   5      260.80      290.22     37.72 o 
   2  20   5      243.58      248.44     16.67 o 
   3  20   5      745.40      741.17     33.49 o 
   4  20   5       60.81       46.97     14.44 o 
   5  20   5      918.06      815.57     44.88 o 
   6  20   5        4.54       13.66     20.16 o 
   7  20   5       68.29       87.80     23.41 o 
  -5  21   5       76.29      118.37     32.52 o 
  -4  21   5       25.95       14.31     33.17 o 
  -3  21   5        2.75       63.74     39.67 o 
  -2  21   5       38.11       81.30     33.82 o 
  -1  21   5      121.63      142.43     36.42 o 
   0  21   5      164.97      189.26     29.92 o 
   2  21   5      105.70       50.73     38.37 o 
   5  21   5        0.26      -13.66     35.77 o 
   6  21   5        1.49       27.32     38.37 o 
  -3  22   5      404.55      539.16     53.33 o 
  -2  22   5       61.12      145.68     40.97 o 
  -1  22   5       65.68       44.23     37.07 o 
   2  22   5      534.89      623.06     65.04 o 
   4  22   5       75.03      110.56     39.02 o 
  -1 -18   6      240.02      252.34     57.23 o 
   0 -18   6      151.99      183.41     30.57 o 
   1 -18   6       59.40       46.18     27.32 o 
   2 -18   6       48.19      -26.67     26.67 o 
   3 -18   6        2.45      -16.26     31.22 o 
   4 -18   6      760.63      796.71     53.98 o 
   5 -18   6      239.63      367.46     39.67 o 
  -4 -17   6      352.93      365.51     55.93 o 
  -3 -17   6      212.29      301.77     52.68 o 
  -2 -17   6       10.79        7.80     40.32 o 
  -1 -17   6      998.77     1170.02     63.74 o 
   0 -17   6        0.92       -6.50     29.27 o 
   1 -17   6      482.93      524.85     41.62 o 
   2 -17   6        2.21       -5.20     27.97 o 
   3 -17   6     1083.56     1231.81     71.54 o 
   4 -17   6       16.56      -10.41     27.97 o 
   5 -17   6       85.95       67.64     28.62 o 
   6 -17   6        9.36       42.92     28.62 o 
   7 -17   6       74.51       33.82     29.27 o 
  -5 -16   6      113.23       40.32     42.92 o 
  -4 -16   6      642.54      833.13     72.84 o 
  -3 -16   6      274.27      336.89     46.83 o 
  -2 -16   6        4.27       36.42     38.37 o 
  -1 -16   6      124.08      180.15     39.67 o 
   0 -16   6       80.34       87.80     27.97 o 
   1 -16   6       21.05      -12.36     27.32 o 
   2 -16   6       30.43       35.77     22.76 o 
   3 -16   6       57.01       48.13     27.32 o 
   4 -16   6      189.43      135.93     26.01 o 
   5 -16   6        1.29        8.45     20.81 o 
   6 -16   6        0.54      -26.01     26.01 o 
   7 -16   6      138.70      168.45     29.92 o 
   8 -16   6      427.10      541.11     42.27 o 
  -6 -15   6       95.20      148.94     43.57 o 
  -5 -15   6      675.02      779.80     70.24 o 
  -4 -15   6       40.06       88.45     37.07 o 
  -3 -15   6       59.57      107.31     39.02 o 
  -2 -15   6      740.74      751.83     65.69 o 
  -1 -15   6       94.99       98.86     33.17 o 
   0 -15   6      109.63      100.16     21.46 o 
   1 -15   6       90.30       94.95     25.36 o 
   2 -15   6      626.38      567.12     40.97 o 
   3 -15   6      512.76      496.88     34.47 o 
   4 -15   6       16.17      -24.06     24.06 o 
   5 -15   6        2.59      -24.06     24.06 o 
   6 -15   6      249.28      191.86     27.32 o 
   7 -15   6       80.63       80.65     27.97 o 
   8 -15   6      236.78      218.53     30.57 o 
   9 -15   6       41.20       11.06     23.38 o 
  -7 -14   6      446.00      539.81     51.38 o 
  -6 -14   6       31.85       38.79     21.77 o 
  -5 -14   6      387.64      411.66     28.88 o 
  -4 -14   6       79.88       68.04     17.23 o 
  -3 -14   6      535.61      601.93     34.47 o 
  -2 -14   6       45.16       64.31     29.59 o 
  -1 -14   6      932.98      953.45     65.69 o 
   0 -14   6      573.60      619.15     37.72 o 
   1 -14   6      263.12      216.57     23.41 o 
   2 -14   6       83.22      126.82     24.06 o 
   3 -14   6      117.63       65.04     23.41 o 
   4 -14   6     1287.81     1189.53     56.58 o 
   5 -14   6     1378.58     1344.32     60.48 o 
   6 -14   6      457.94      420.79     49.43 o 
   7 -14   6      395.68      450.06     35.77 o 
   8 -14   6      449.17      469.20     30.41 o 
   9 -14   6       25.49       49.90     21.37 o 
  10 -14   6      465.82      436.27     82.60 o 
  -8 -13   6       84.85       92.35     31.22 o 
  -7 -13   6      118.21      117.72     20.81 o 
  -6 -13   6      481.66      533.96     31.22 o 
  -5 -13   6      661.98      766.91     97.23 o 
  -4 -13   6       64.24       37.17     11.55 o 
  -3 -13   6       77.92       74.44     11.46 o 
  -2 -13   6      428.22      427.67     15.14 o 
  -1 -13   6     2172.56     2251.59     83.90 o 
   0 -13   6      116.55       61.14     22.11 o 
   1 -13   6      260.15      235.43     18.86 o 
   2 -13   6      104.52       78.70     21.46 o 
   3 -13   6      341.23      294.62     21.46 o 
   4 -13   6      648.69      626.31     29.27 o 
   5 -13   6      692.46      688.74     29.92 o 
   6 -13   6     1718.67     1846.41     71.54 o 
   7 -13   6       17.68       46.16     44.55 o 
   8 -13   6       85.53       97.26     19.85 o 
   9 -13   6      362.35      388.15     26.49 o 
  10 -13   6        1.88       12.69     25.38 o 
  11 -13   6      151.77      132.52     41.30 o 
  -9 -12   6        0.58      -27.97     30.57 o 
  -8 -12   6        2.69       -5.85     20.16 o 
  -7 -12   6      656.45      671.83     39.02 o 
  -6 -12   6        7.02       16.91     16.26 o 
  -5 -12   6       51.08       36.01     26.34 o 
  -4 -12   6      926.30      943.24     31.70 o 
  -3 -12   6      379.49      380.70     17.31 o 
  -2 -12   6      425.69      402.86     28.94 o 
  -1 -12   6     1116.13     1068.74     30.94 o 
   0 -12   6      640.17      645.82     33.82 o 
   1 -12   6       41.53       10.41     15.61 o 
   2 -12   6      422.42      437.05     24.06 o 
   3 -12   6      575.74      561.92     26.67 o 
   4 -12   6      473.68      504.04     26.01 o 
   5 -12   6        0.18      -16.26     16.26 o 
   6 -12   6       86.19       59.18     16.91 o 
   7 -12   6       50.02       56.81     32.52 o 
   8 -12   6      143.90      144.27     33.49 o 
   9 -12   6        6.76        3.25     13.66 o 
  10 -12   6     1095.46     1204.90     64.06 o 
  11 -12   6      655.41      696.37     45.93 o 
  12 -12   6        0.07       29.05     23.21 o 
  -9 -11   6       92.95      152.19     35.77 o 
  -8 -11   6       49.73       18.86     21.46 o 
  -7 -11   6        4.52        7.15     16.26 o 
  -6 -11   6      121.90      116.42     16.91 o 
  -5 -11   6      389.74      386.64     44.23 o 
  -4 -11   6      340.53      301.33     16.50 o 
  -3 -11   6     1913.93     1985.77    126.82 o 
  -2 -11   6       36.76       16.32     12.03 o 
  -1 -11   6       53.87       24.24      6.07 o 
   0 -11   6     2130.74     2091.60     69.59 o 
   1 -11   6     2383.32     2375.81     66.99 o 
   2 -11   6      627.75      619.81     26.67 o 
   3 -11   6       14.74      -14.31     14.31 o 
   4 -11   6      869.28      876.70     33.17 o 
   5 -11   6     2201.85     2123.47     62.44 o 
   6 -11   6       42.88       29.72     14.29 o 
   7 -11   6      241.09      220.48     12.36 o 
   8 -11   6      121.42      129.86     20.49 o 
   9 -11   6      215.32      181.60     44.23 o 
  10 -11   6        0.79      -10.99     10.99 o 
  11 -11   6      144.97      126.82     34.47 o 
  12 -11   6      311.56      323.40     53.98 o 
 -10 -10   6      111.23      203.57     43.57 o 
  -9 -10   6      675.01      829.88     68.29 o 
  -8 -10   6      312.36      335.59     22.76 o 
  -7 -10   6       62.74       80.65     14.96 o 
  -6 -10   6      939.79      933.94     35.12 o 
  -5 -10   6      152.25      148.24     25.36 o 
  -4 -10   6       65.37       58.98     13.33 o 
  -3 -10   6     1492.20     1493.72     40.74 o 
  -2 -10   6        5.57       35.50     15.28 o 
  -1 -10   6     1927.90     1880.72     45.67 o 
   0 -10   6      869.57      765.49     33.82 o 
   1 -10   6     1392.91     1374.89     42.92 o 
   2 -10   6      720.12      754.43     27.97 o 
   3 -10   6      219.93      195.11     16.91 o 
   4 -10   6       54.50       41.62     13.66 o 
   5 -10   6     2354.85     2503.28     65.04 o 
   6 -10   6     2795.66     2823.47     62.65 o 
   7 -10   6        9.75       -7.71     27.97 o 
   8 -10   6      796.21      827.97     26.45 o 
   9 -10   6     1078.35     1075.17     39.67 o 
  10 -10   6      240.96      214.23     17.78 o 
  11 -10   6      224.90      216.01     21.46 o 
  12 -10   6     1418.94     1529.11     75.35 o 
  13 -10   6      974.62     1023.06     46.57 o 
 -10  -9   6        8.44      -35.12     35.12 o 
  -9  -9   6        0.24        0.65     20.81 o 
  -8  -9   6      365.34      370.71     22.11 o 
  -7  -9   6      344.49      350.55     20.16 o 
  -6  -9   6      150.89      138.53     13.66 o 
  -5  -9   6      618.09      564.52     22.11 o 
  -4  -9   6     1873.16     1902.32    110.24 o 
  -3  -9   6        8.01        6.40      9.11 o 
  -2  -9   6       17.37      -10.12     12.03 o 
  -1  -9   6        2.50       -6.24      8.97 o 
   0  -9   6     1517.57     1451.88     38.05 o 
   1  -9   6      579.12      550.22     22.76 o 
   2  -9   6       98.66       69.59     14.31 o 
   3  -9   6      824.65      838.98     27.97 o 
   4  -9   6     1276.33     1270.18     38.37 o 
   5  -9   6       95.29       83.10     43.90 o 
   6  -9   6      900.22      889.17     55.28 o 
   7  -9   6      406.31      361.58     36.10 o 
   8  -9   6      121.22      123.83      8.96 o 
   9  -9   6        3.25       -1.45     11.52 o 
  10  -9   6      142.58      126.24     15.93 o 
  11  -9   6      520.92      571.14     23.74 o 
  12  -9   6      118.37      116.47     15.28 o 
  13  -9   6       13.49       21.43     21.41 o 
 -11  -8   6       32.29       95.60     40.97 o 
 -10  -8   6      169.22      144.38     32.52 o 
  -9  -8   6      435.03      453.31     26.01 o 
  -8  -8   6      112.82      131.38     16.91 o 
  -7  -8   6      215.54      206.17     16.91 o 
  -6  -8   6      137.36      113.82     18.21 o 
  -5  -8   6      112.74      146.33     13.66 o 
  -4  -8   6      558.56      573.10     46.18 o 
  -3  -8   6      466.91      438.84     20.49 o 
  -2  -8   6     1886.62     1931.42     48.84 o 
  -1  -8   6     2471.16     2389.19     56.33 o 
   0  -8   6      190.24      147.90      7.50 o 
   1  -8   6      179.84      197.06     14.96 o 
   2  -8   6     2955.39     2812.21     69.59 o 
   3  -8   6      745.83      650.37     23.41 o 
   4  -8   6     4901.93     5013.07    114.47 o 
   5  -8   6     2987.76     2967.78     57.02 o 
   6  -8   6      820.10      747.66     36.42 o 
   7  -8   6     2785.61     2867.84     51.38 o 
   8  -8   6      101.12       93.32     13.33 o 
   9  -8   6      261.04      246.83     17.23 o 
  10  -8   6      252.56      253.53     13.56 o 
  11  -8   6        4.93       -7.83     12.59 o 
  12  -8   6       94.58      125.05     15.61 o 
  13  -8   6      188.89      175.11     19.66 o 
  14  -8   6        1.54       -3.90     37.07 o 
 -11  -7   6      130.34      165.85     42.92 o 
 -10  -7   6      285.80      327.14     27.32 o 
  -9  -7   6        1.39        8.45     15.61 o 
  -8  -7   6      992.52      959.95     35.12 o 
  -7  -7   6       13.30       13.66     12.36 o 
  -6  -7   6        3.87        0.00     11.71 o 
  -5  -7   6      602.68      643.87     23.41 o 
  -4  -7   6     5430.87     5568.49    121.62 o 
  -3  -7   6      613.28      557.44     20.16 o 
  -2  -7   6      121.55      103.99      9.29 o 
  -1  -7   6      117.46      107.79      8.13 o 
   0  -7   6        1.21       -2.24     10.73 o 
   1  -7   6      383.48      316.62     11.39 o 
   2  -7   6     3671.46     3392.34     80.65 o 
   3  -7   6     3718.98     3383.24     83.25 o 
   4  -7   6      207.71      163.80     15.61 o 
   5  -7   6      878.14      918.87     37.40 o 
   6  -7   6     9279.08     9921.87    147.85 o 
   7  -7   6      447.26      424.98     16.91 o 
   8  -7   6      872.60      835.72     21.38 o 
   9  -7   6      202.85      207.47     11.96 o 
  10  -7   6      749.60      737.06     22.02 o 
  11  -7   6      150.54      139.12     12.85 o 
  12  -7   6       10.15      -22.68     35.45 o 
  13  -7   6      548.12      473.47     33.82 o 
  14  -7   6     1290.09     1383.99     69.59 o 
 -12  -6   6       28.38       -8.45     41.62 o 
 -11  -6   6       12.45       22.76     21.46 o 
 -10  -6   6      447.16      537.21     35.12 o 
  -9  -6   6     1231.27     1284.49     44.88 o 
  -8  -6   6      654.43      618.50     27.32 o 
  -7  -6   6        0.11       -3.90     13.01 o 
  -6  -6   6     1213.93     1306.60     37.72 o 
  -5  -6   6     2924.70     2978.06     71.54 o 
  -4  -6   6        4.56       -9.76      9.76 o 
  -3  -6   6     3158.14     3050.25     70.24 o 
  -2  -6   6       17.70       10.41     15.61 o 
  -1  -6   6      382.72      401.70     15.64 o 
   0  -6   6     3144.47     3502.39     67.18 o 
   1  -6   6    14022.91    14228.00    219.56 o 
   2  -6   6     3036.31     2718.52    147.31 o 
   3  -6   6       51.30       65.30      5.85 o 
   4  -6   6     3327.74     3332.93     54.50 o 
   5  -6   6       70.48       60.32      5.93 o 
   6  -6   6      907.65      841.93     19.91 o 
   7  -6   6     1800.99     1941.15     39.48 o 
   8  -6   6     1889.68     2047.04     42.12 o 
   9  -6   6     1902.21     1959.63     45.20 o 
  10  -6   6       17.78       18.93     11.38 o 
  11  -6   6       51.81       38.11     11.20 o 
  12  -6   6      588.41      607.54     56.91 o 
  13  -6   6      556.97      619.53     58.86 o 
  14  -6   6      105.83      158.04     29.27 o 
 -12  -5   6      350.04      419.49     57.23 o 
 -11  -5   6       48.15       87.80     22.76 o 
 -10  -5   6      273.18      302.42     26.67 o 
  -9  -5   6       18.48      -12.36     16.91 o 
  -8  -5   6       86.94       91.70     15.61 o 
  -7  -5   6      125.05       82.60     13.66 o 
  -6  -5   6     2215.24     2327.68     57.88 o 
  -5  -5   6     1670.26     1814.54     46.18 o 
  -4  -5   6       18.64       31.22     10.41 o 
  -3  -5   6      538.93      564.52     18.86 o 
  -2  -5   6     1632.51     1493.33     33.17 o 
  -1  -5   6     1585.21     1481.25     77.07 o 
   0  -5   6      531.93      564.75     25.04 o 
   1  -5   6      719.31      837.78     16.88 o 
   2  -5   6      784.68      894.03     37.40 o 
   3  -5   6      655.98      675.65     15.23 o 
   4  -5   6       28.66        6.48      5.27 o 
   5  -5   6      751.13      691.10     28.94 o 
   6  -5   6     7610.42     7783.45    119.99 o 
   7  -5   6     1592.12     1480.09     35.12 o 
   8  -5   6        3.23       -3.00      7.58 o 
   9  -5   6      122.00      143.21     15.93 o 
  10  -5   6       42.83       38.74     11.40 o 
  11  -5   6       31.43        8.25     18.54 o 
  12  -5   6      591.73      594.14     27.64 o 
  13  -5   6      772.55      692.75     54.31 o 
  14  -5   6      124.57      159.99     31.22 o 
  15  -5   6        5.48       24.06     44.23 o 
 -12  -4   6      328.68      279.66     53.33 o 
 -11  -4   6       21.66       34.47     24.06 o 
 -10  -4   6      130.81      126.17     24.71 o 
  -9  -4   6      127.15      146.33     16.91 o 
  -8  -4   6      349.51      364.86     19.51 o 
  -7  -4   6     1663.19     1692.92     48.13 o 
  -6  -4   6       15.94        3.25     11.71 o 
  -5  -4   6      479.87      533.96     20.16 o 
  -4  -4   6       21.56       -8.45      9.76 o 
  -3  -4   6      424.03      374.61     14.96 o 
  -2  -4   6     1557.43     1512.91    205.52 o 
  -1  -4   6      362.74      326.51     30.57 o 
   0  -4   6     4916.86     5008.26    170.40 o 
   1  -4   6     1231.58     1174.72     26.99 o 
   2  -4   6       69.87       57.00     13.98 o 
   3  -4   6        6.58       14.47      5.46 o 
   4  -4   6     4724.10     4631.43     67.50 o 
   5  -4   6     3402.29     3521.54     57.49 o 
   6  -4   6      993.53     1051.35     23.14 o 
   7  -4   6      828.79      874.54     20.74 o 
   8  -4   6     1438.51     1407.79     30.98 o 
   9  -4   6      466.34      500.46     20.81 o 
  10  -4   6     1008.57     1007.08     26.30 o 
  11  -4   6       61.16       51.38     16.58 o 
  12  -4   6      117.06      106.47     12.31 o 
  13  -4   6      130.39      119.35     15.29 o 
  14  -4   6      213.28      224.38     27.97 o 
  15  -4   6       21.96      115.77     48.78 o 
 -12  -3   6      223.96      225.68     26.67 o 
 -11  -3   6      154.19      128.77     22.76 o 
 -10  -3   6     1000.47     1109.54     48.78 o 
  -9  -3   6      581.01      595.74     27.97 o 
  -8  -3   6       56.52       54.63     15.61 o 
  -7  -3   6      156.59      152.19     14.96 o 
  -6  -3   6     1679.12     1864.62     44.88 o 
  -5  -3   6        2.99       -1.95     10.41 o 
  -4  -3   6     3597.52     3733.79     86.50 o 
  -3  -3   6     1931.87     1942.66     59.83 o 
  -2  -3   6     2166.67     1792.43     44.88 o 
  -1  -3   6      273.05      300.95     30.24 o 
   0  -3   6     5119.06     5265.53     97.90 o 
   1  -3   6     1691.61     1630.14     31.11 o 
   2  -3   6    13860.81    13758.76    193.77 o 
   3  -3   6     2644.44     2484.09     34.49 o 
   4  -3   6     9852.50    10192.35    139.83 o 
   5  -3   6      831.09      786.15     16.78 o 
   6  -3   6      476.93      507.29     14.17 o 
   7  -3   6     1729.16     1765.67     34.81 o 
   8  -3   6     3814.64     3871.57     69.72 o 
   9  -3   6     9415.32     9936.80    198.69 o 
  10  -3   6      164.67      145.94     13.66 o 
  11  -3   6      159.81      172.18     12.03 o 
  12  -3   6       12.53       43.84     19.84 o 
  13  -3   6      457.83      452.15     19.25 o 
  14  -3   6       33.69      126.82     28.62 o 
  15  -3   6      216.00      155.44     33.82 o 
 -13  -2   6       31.77       28.62     49.43 o 
 -12  -2   6       29.02       -5.85     24.71 o 
 -11  -2   6      112.03       74.79     24.06 o 
 -10  -2   6       48.10       35.77     16.91 o 
  -9  -2   6       63.39       38.37     13.01 o 
  -8  -2   6      315.37      300.47     18.21 o 
  -7  -2   6      217.29      233.48     14.96 o 
  -6  -2   6      107.34       88.45     13.66 o 
  -5  -2   6     2550.45     2767.34     77.39 o 
  -4  -2   6       45.85       21.46     10.41 o 
  -3  -2   6     1838.81     1704.63     44.23 o 
  -2  -2   6      970.02     1069.86     29.92 o 
  -1  -2   6      322.84      365.51     14.31 o 
   0  -2   6     3002.82     2922.44     74.79 o 
   1  -2   6       21.60        1.01      8.45 o 
   2  -2   6      507.31      451.33     11.71 o 
   3  -2   6      143.30      136.89      6.50 o 
   4  -2   6     3382.80     3665.75     66.66 o 
   5  -2   6     3811.93     3593.60     61.86 o 
   6  -2   6     3309.05     3538.69     61.39 o 
   7  -2   6     2747.08     2939.51     53.51 o 
   8  -2   6      948.46      916.86     21.09 o 
   9  -2   6      218.75      177.00     13.98 o 
  10  -2   6     1450.49     1491.38     51.70 o 
  11  -2   6      623.18      593.33     35.12 o 
  12  -2   6       22.16       24.89      9.45 o 
  13  -2   6      257.57      312.00    104.06 o 
  14  -2   6      329.85      296.57     46.83 o 
  15  -2   6      237.17      377.87     54.63 o 
 -13  -1   6       45.71       75.44     35.77 o 
 -12  -1   6        5.99      -11.06     24.06 o 
 -11  -1   6      527.27      504.04     33.17 o 
 -10  -1   6        3.33      -16.26     16.26 o 
  -9  -1   6       99.57       50.73     15.61 o 
  -8  -1   6        1.87      -14.31     14.31 o 
  -7  -1   6     1798.01     1910.79     53.33 o 
  -6  -1   6     6027.75     6179.84    136.58 o 
  -5  -1   6       12.14       -3.90     10.41 o 
  -4  -1   6     1322.83     1329.36     45.53 o 
  -3  -1   6       14.58       11.71      9.11 o 
  -2  -1   6     4804.40     5199.08    111.86 o 
  -1  -1   6     2386.26     2533.05    101.46 o 
   0  -1   6     2628.29     2516.02     58.03 o 
   1  -1   6      470.29      558.60     15.40 o 
   2  -1   6     1917.93     1917.84     32.10 o 
   3  -1   6     4417.96     4734.98     61.79 o 
   4  -1   6        1.17       85.67     12.03 o 
   5  -1   6        9.15       21.14      7.36 o 
   6  -1   6       35.59       21.96      7.48 o 
   7  -1   6      710.16      756.92     17.86 o 
   8  -1   6      373.36      353.29     12.62 o 
   9  -1   6      150.52      101.42      8.95 o 
  10  -1   6       62.58       71.81     12.03 o 
  11  -1   6     1153.59     1069.31     28.88 o 
  12  -1   6     1562.27     1505.26     80.32 o 
  13  -1   6      453.26      497.24     51.05 o 
  14  -1   6        9.69      117.07     40.97 o 
  15  -1   6       36.60       33.17     30.57 o 
 -13   0   6       58.43      106.01     49.43 o 
 -12   0   6     1351.76     1339.77     65.69 o 
 -11   0   6     1253.66     1299.44     58.53 o 
 -10   0   6      884.68      847.44     33.82 o 
  -9   0   6     1880.04     1938.76     56.58 o 
  -8   0   6     1301.14     1224.65     49.43 o 
  -7   0   6      824.20      840.93     37.72 o 
  -6   0   6     2756.05     2885.70     85.20 o 
  -5   0   6     2446.71     2667.83     77.39 o 
  -4   0   6     1289.48     1447.08     44.88 o 
  -3   0   6        0.09      -10.41     10.41 o 
  -2   0   6      115.59      193.81     15.61 o 
  -1   0   6     2033.43     1869.26     57.70 o 
   0   0   6     6532.95     6469.04    117.03 o 
   1   0   6     2138.32     2195.26     43.87 o 
   2   0   6      828.26      822.66     30.89 o 
   3   0   6      310.47      283.37     11.06 o 
   4   0   6      375.72      451.32     10.45 o 
   5   0   6     1162.42     1183.88     23.41 o 
   6   0   6     9293.48     9320.34    215.92 o 
   7   0   6      793.94      772.62     19.91 o 
   8   0   6      518.67      520.89     28.29 o 
   9   0   6      528.69      534.32     27.03 o 
  10   0   6     1233.04     1316.52     69.26 o 
  11   0   6       10.72       53.98     16.88 o 
  13   0   6       50.29       62.44     31.87 o 
  14   0   6      428.47      371.36     48.78 o 
  15   0   6      174.99      163.24     46.83 o 
 -13   1   6      378.62      477.37     61.14 o 
 -12   1   6        0.57        1.30     20.81 o 
 -11   1   6      541.74      501.44     35.77 o 
 -10   1   6        1.24       -5.20     22.11 o 
  -9   1   6     3879.99     4271.65    135.28 o 
  -8   1   6       72.28       49.43     18.86 o 
  -7   1   6     3809.91     4008.25    118.37 o 
  -6   1   6      214.69      191.86     16.26 o 
  -5   1   6      628.03      666.63     27.97 o 
  -4   1   6      413.46      461.76     22.11 o 
  -3   1   6      434.63      434.45     21.46 o 
  -2   1   6       32.80      164.59     17.23 o 
  -1   1   6      656.52      709.72     40.32 o 
   0   1   6     2789.84     2660.67     72.84 o 
   1   1   6      331.77      321.36     20.16 o 
   2   1   6     7107.34     6950.93    164.22 o 
   3   1   6     6093.34     6254.34     89.93 o 
   4   1   6    14249.66    12916.08    193.61 o 
   5   1   6     5902.03     5780.13    196.09 o 
   6   1   6     4204.00     4026.26    108.04 o 
   7   1   6       57.87       62.11     14.35 o 
   8   1   6     4252.40     4205.38    118.33 o 
   9   1   6     1978.86     1915.48     60.66 o 
  10   1   6       19.40       25.72     17.49 o 
  11   1   6     4052.73     4323.15    125.05 o 
  12   1   6      481.16      493.03     70.24 o 
  13   1   6        3.95      -19.44     21.79 o 
  14   1   6        5.88       -2.60     37.07 o 
  15   1   6      241.20      347.30     55.28 o 
 -13   2   6        5.39      -43.57     43.57 o 
 -12   2   6        0.27      -20.16     20.16 o 
 -11   2   6      241.52      131.38     40.32 o 
 -10   2   6      695.25      667.28     50.73 o 
  -9   2   6       84.16       49.43     14.96 o 
  -8   2   6      430.63      478.67     26.01 o 
  -7   2   6        0.86      -16.91     16.91 o 
  -6   2   6      929.84      829.23     44.88 o 
  -5   2   6       22.22       24.71     12.36 o 
  -4   2   6       97.35      109.91     14.96 o 
  -3   2   6      118.56      128.12     16.26 o 
  -2   2   6      147.38      223.08     24.71 o 
  -1   2   6     2104.33     2013.52    122.92 o 
   0   2   6    12191.04    12208.26    240.51 o 
   1   2   6    14442.29    14292.67    275.40 o 
   2   2   6     8237.31     7862.29    135.52 o 
   3   2   6        9.16       -9.11      9.11 o 
   4   2   6      129.65       98.06      6.12 o 
   5   2   6      200.60      234.75     10.08 o 
   6   2   6     1220.83     1151.77     36.05 o 
   7   2   6      449.42      429.47     33.49 o 
   8   2   6     2416.92     2390.05     73.15 o 
   9   2   6       95.01       74.31     16.85 o 
  10   2   6        5.26       -1.86     17.13 o 
  11   2   6      237.66      312.66    101.78 o 
  12   2   6      219.06      281.78     48.13 o 
  14   2   6       65.41       24.06     29.92 o 
  15   2   6       12.09      -32.52     49.43 o 
 -13   3   6        7.32       65.04     46.18 o 
 -12   3   6       42.88      -37.72     37.72 o 
 -11   3   6     1836.09     1914.05    113.16 o 
 -10   3   6      918.43      884.51     48.78 o 
  -9   3   6       17.41       50.73     20.81 o 
  -8   3   6     2616.62     2754.98     91.05 o 
  -7   3   6       84.55       69.59     17.56 o 
  -6   3   6     1320.13     1148.56     54.63 o 
  -5   3   6     1415.50     1420.41     74.14 o 
  -4   3   6     3370.45     3335.76     95.60 o 
  -3   3   6     6824.86     7693.91    198.36 o 
  -2   3   6     4217.58     4900.37    336.57 o 
  -1   3   6      113.39       54.22     13.01 o 
   0   3   6      148.25      152.01     37.40 o 
   1   3   6      160.11      152.58     24.06 o 
   2   3   6     2586.16     2489.94    172.67 o 
   3   3   6     5037.43     5066.39    120.32 o 
   4   3   6      659.39      619.40     23.44 o 
   5   3   6      246.93      260.68     32.52 o 
   6   3   6     2429.34     2320.31     71.26 o 
   7   3   6     1781.13     1738.21     54.79 o 
   8   3   6      803.40      690.09     29.20 o 
   9   3   6     2133.05     2142.31     67.60 o 
  10   3   6       49.87        0.65     18.84 o 
  11   3   6       41.31        5.57     19.63 o 
  12   3   6        4.97      -21.75     21.75 o 
  13   3   6       96.33       83.25     37.07 o 
  14   3   6     2018.94     2074.69    119.67 o 
 -13   4   6       40.18      133.98     48.13 o 
 -12   4   6      496.11      425.99     50.73 o 
 -11   4   6      472.00      401.28     49.43 o 
 -10   4   6       67.00       44.23     22.76 o 
  -9   4   6     1577.61     1606.42     66.99 o 
  -8   4   6     1069.37     1120.59     48.13 o 
  -7   4   6      155.14      130.07     19.51 o 
  -6   4   6     7563.62     7995.68    224.38 o 
  -5   4   6     2293.96     2215.82    103.41 o 
  -4   4   6        7.27      -16.26     16.26 o 
  -3   4   6      958.98      985.83     92.35 o 
  -2   4   6     3664.11     3833.09    131.38 o 
  -1   4   6     1142.50     1278.43    129.10 o 
   0   4   6     2438.28     2409.19     52.68 o 
   1   4   6       12.73      -10.67     13.01 o 
   2   4   6      294.62      281.94     15.28 o 
   3   4   6       51.28       33.17     15.61 o 
   4   4   6     2312.47     2477.87     72.38 o 
   5   4   6     4460.06     4049.58    108.30 o 
   6   4   6     2683.29     2561.24    139.83 o 
   7   4   6      806.45      756.87     31.54 o 
   8   4   6      681.34      619.05     58.21 o 
   9   4   6     1103.71     1022.93     37.92 o 
  10   4   6      884.61      832.58     64.71 o 
  11   4   6      277.79      322.43     53.98 o 
  12   4   6     2840.02     2887.90    154.14 o 
  14   4   6      207.76      163.89     36.42 o 
  15   4   6      113.27      202.27     50.73 o 
 -13   5   6        6.92      -46.18     46.18 o 
 -12   5   6       88.03       90.40     41.62 o 
 -11   5   6      432.77      441.67     60.81 o 
 -10   5   6       22.17       -8.45     19.51 o 
  -9   5   6      377.10      377.87     27.97 o 
  -8   5   6      865.00      755.73     38.37 o 
  -7   5   6       66.70       42.92     18.21 o 
  -6   5   6      186.88      229.58     20.16 o 
  -5   5   6     2013.67     2144.28     70.24 o 
  -4   5   6     2303.04     2413.04    150.89 o 
  -3   5   6      696.69      801.50     50.40 o 
  -2   5   6     2674.58     3077.47     90.08 o 
  -1   5   6     9211.75     9765.14    552.49 o 
   0   5   6      114.27       41.42     12.18 o 
   1   5   6     1891.34     1944.61     81.95 o 
   2   5   6       55.69       53.69     13.01 o 
   3   5   6      855.97      949.66     31.26 o 
   4   5   6     2955.78     2813.66    143.41 o 
   5   5   6     2037.33     2178.35     95.60 o 
   6   5   6     1205.31     1118.96     27.94 o 
   7   5   6     1860.12     1778.63     59.54 o 
   8   5   6      187.83      164.03     19.19 o 
   9   5   6      309.17      254.75     22.27 o 
  10   5   6     2830.75     2831.31     87.10 o 
  11   5   6     1660.17     1838.60     95.60 o 
  12   5   6      335.69      322.58     41.62 o 
  14   5   6      102.61      111.86     43.57 o 
  15   5   6      166.42      188.61     53.33 o 
 -13   6   6       42.11       50.08     37.07 o 
 -12   6   6       54.98       42.27     42.27 o 
 -11   6   6      887.25      948.52     45.53 o 
 -10   6   6      524.80      480.67     25.18 o 
  -9   6   6        8.64        7.33     30.57 o 
  -8   6   6      253.52      217.70     17.92 o 
  -7   6   6       39.57       37.22     12.13 o 
  -6   6   6       31.54        8.74     19.19 o 
  -5   6   6      282.06      284.86     20.81 o 
  -4   6   6     7044.73     7135.02    464.37 o 
  -3   6   6     5514.66     5494.14    358.03 o 
  -2   6   6      785.84      886.78     43.57 o 
  -1   6   6     3545.03     4017.32    106.44 o 
   0   6   6     1505.28     1786.29     82.27 o 
   1   6   6      971.70     1035.01     44.55 o 
   2   6   6      927.92      941.65     23.51 o 
   3   6   6      779.75      868.88     31.72 o 
   4   6   6     1498.88     1374.73     43.31 o 
   5   6   6        3.52       10.62     14.02 o 
   6   6   6     2074.15     2187.49     65.36 o 
   7   6   6       14.25        4.04     17.89 o 
   8   6   6     6227.48     6485.33    165.27 o 
   9   6   6      304.69      319.08     21.84 o 
  10   6   6      120.73       97.02     15.92 o 
  11   6   6      172.30      206.82     24.11 o 
  12   6   6      502.97      489.08     48.78 o 
  13   6   6      384.12      435.10     52.03 o 
  14   6   6      350.44      329.74     51.38 o 
  15   6   6      417.97      495.58     63.09 o 
 -13   7   6      226.94      263.40     42.27 o 
 -12   7   6      613.99      655.58     70.24 o 
 -11   7   6      341.36      347.01     34.47 o 
 -10   7   6      549.58      480.51     27.13 o 
  -9   7   6      356.12      324.55     21.48 o 
  -8   7   6      987.36      926.58     34.26 o 
  -7   7   6      206.75      205.50     13.89 o 
  -6   7   6      651.36      656.66     50.08 o 
  -5   7   6       22.61       23.09      9.43 o 
  -4   7   6     4348.67     4620.25    202.27 o 
  -3   7   6     3484.87     3783.12    234.13 o 
  -2   7   6     1477.38     1535.97     82.92 o 
  -1   7   6     1225.52     1362.00     95.28 o 
   0   7   6     2913.97     3222.06     85.29 o 
   1   7   6     1951.32     2177.67     66.34 o 
   2   7   6    12088.90    12647.19    408.43 o 
   3   7   6     1362.91     1400.78     35.26 o 
   4   7   6      113.10      114.34     14.96 o 
   5   7   6        7.99       -8.94     13.56 o 
   6   7   6     1343.63     1323.66     44.55 o 
   7   7   6      983.79     1052.98     27.76 o 
   8   7   6     1431.06     1495.76     51.50 o 
   9   7   6      672.50      578.25     28.47 o 
  10   7   6       23.24       10.57     19.52 o 
  11   7   6        7.78       29.50     21.56 o 
  12   7   6      818.30      814.19     53.98 o 
  13   7   6      263.02      165.19     43.57 o 
  15   7   6       57.21       17.56     34.47 o 
 -12   8   6      165.06      201.62     48.78 o 
 -11   8   6     1101.84     1074.23     50.70 o 
 -10   8   6        8.45       22.45     17.00 o 
  -9   8   6      265.89      200.00     20.49 o 
  -8   8   6       13.02        7.62     11.87 o 
  -7   8   6      142.12      139.26     14.26 o 
  -6   8   6     2703.16     2805.20    159.67 o 
  -5   8   6       26.77       14.22      9.37 o 
  -4   8   6     4087.07     4279.45    138.53 o 
  -3   8   6     2073.59     2148.35     74.04 o 
  -2   8   6     3965.74     4163.73    157.72 o 
  -1   8   6      259.00      238.39     12.68 o 
   0   8   6     6629.97     6931.94    143.48 o 
   1   8   6     5358.24     5963.12    126.66 o 
   2   8   6      225.68      221.90     10.20 o 
   3   8   6      462.36      513.53     16.73 o 
   4   8   6      900.89      926.25     62.11 o 
   5   8   6      348.02      386.56     19.97 o 
   6   8   6      412.53      360.84     14.64 o 
   7   8   6     6231.61     6285.36    132.19 o 
   8   8   6     2701.50     2533.09     62.44 o 
   9   8   6      627.74      581.64     29.26 o 
  10   8   6      180.16      156.30     35.45 o 
  11   8   6      769.38      729.94     34.34 o 
  12   8   6     1293.33     1282.53     81.30 o 
  14   8   6     1576.71     1770.96    116.42 o 
  15   8   6       28.53        9.76     32.52 o 
 -12   9   6      413.84      461.11     58.53 o 
 -11   9   6      105.31      137.23     42.92 o 
 -10   9   6      274.55      178.19     19.51 o 
  -9   9   6      221.75      183.37     24.06 o 
  -8   9   6      158.79      147.66     14.94 o 
  -7   9   6      289.74      274.03     19.73 o 
  -6   9   6      352.11      310.47     17.86 o 
  -5   9   6     2857.07     2860.34     98.21 o 
  -4   9   6      782.31      799.31     35.77 o 
  -3   9   6     1578.77     1716.81     45.20 o 
  -2   9   6     8397.28     9036.27    162.49 o 
  -1   9   6     5967.56     6250.89    162.67 o 
   0   9   6        2.50        2.47     11.20 o 
   1   9   6      198.72      177.23     11.21 o 
   2   9   6       24.33       17.56     16.58 o 
   3   9   6     2455.71     2617.15     61.35 o 
   4   9   6      777.06      723.72     29.13 o 
   5   9   6      271.51      288.17     46.18 o 
   6   9   6     1990.30     1974.44     48.95 o 
   7   9   6     3564.53     3623.19    222.43 o 
   8   9   6     1169.62     1128.24     30.73 o 
   9   9   6        4.71      -17.78     17.78 o 
  10   9   6        9.26      198.38     27.22 o 
  11   9   6      168.80      179.65     23.41 o 
  12   9   6      439.04      474.12     50.08 o 
  14   9   6       20.52       53.98     34.47 o 
 -12  10   6      343.11      286.16     43.57 o 
 -11  10   6       45.60      117.07     32.52 o 
 -10  10   6      312.74      271.94     24.51 o 
  -9  10   6      252.03      223.51     27.64 o 
  -8  10   6     4716.27     4851.66    126.73 o 
  -7  10   6      454.48      425.99     21.35 o 
  -6  10   6        2.31      -16.26     16.26 o 
  -5  10   6      103.46       75.44     14.31 o 
  -4  10   6     3522.13     3753.24     97.17 o 
  -3  10   6       17.61       14.29      8.28 o 
  -2  10   6     1672.24     1754.11     54.96 o 
  -1  10   6     8661.54     8782.71    186.20 o 
   0  10   6     2623.54     2798.29     64.21 o 
   1  10   6      646.14      651.97     40.97 o 
   2  10   6     2026.05     2191.09     63.41 o 
   3  10   6      839.97      683.93     21.07 o 
   4  10   6     4426.47     4747.36    130.26 o 
   5  10   6       35.87       30.47     14.02 o 
   6  10   6      177.11      145.65     12.21 o 
   7  10   6        0.03       -4.00     10.63 o 
   8  10   6      247.88      256.65     19.84 o 
   9  10   6       45.75       97.65     23.41 o 
  10  10   6      718.02      873.73     38.60 o 
  11  10   6       78.90      147.65     28.28 o 
  12  10   6      391.36      332.34     49.43 o 
  13  10   6        1.64        5.20     40.32 o 
  14  10   6      429.89      498.84     50.73 o 
 -12  11   6        0.11      109.91     45.53 o 
 -11  11   6       33.81       24.06     38.37 o 
 -10  11   6      288.99      249.09     41.62 o 
  -9  11   6     1597.09     1501.52     64.39 o 
  -8  11   6        1.02      -21.46     21.46 o 
  -7  11   6       92.78       67.08     22.11 o 
  -6  11   6      201.34      194.68     16.55 o 
  -5  11   6       53.18       15.55     11.38 o 
  -4  11   6      420.74      440.24     58.86 o 
  -3  11   6       18.97        2.11      7.94 o 
  -2  11   6     9537.97    10754.31    192.10 o 
  -1  11   6     2608.81     2628.45     62.68 o 
   0  11   6      984.02     1072.42     37.72 o 
   1  11   6       80.79       65.34      8.86 o 
   2  11   6      163.58      145.02     30.24 o 
   3  11   6      888.86      828.17     35.12 o 
   4  11   6     6517.76     6705.70    144.87 o 
   5  11   6     1336.80     1472.78     48.74 o 
   6  11   6      174.32      155.12     14.38 o 
   7  11   6        5.98       13.22     15.61 o 
   8  11   6     1012.55      927.51     41.30 o 
   9  11   6      591.31      672.06     24.12 o 
  10  11   6       24.28       75.59     23.90 o 
  11  11   6       12.96       20.83     23.65 o 
  12  11   6      633.22      600.94     54.63 o 
  13  11   6       29.32      103.41     42.27 o 
  14  11   6      275.75      453.96     61.79 o 
 -11  12   6      289.94      292.85     36.54 o 
 -10  12   6       25.97        6.41     25.98 o 
  -9  12   6      189.57      231.30     31.22 o 
  -8  12   6       18.04        9.89     14.94 o 
  -7  12   6       23.33       30.34     15.85 o 
  -6  12   6      240.19      207.31     18.40 o 
  -5  12   6     2204.00     2159.62     94.30 o 
  -4  12   6     1527.35     1653.20     41.70 o 
  -3  12   6     3198.62     3480.26     73.56 o 
  -2  12   6      164.30      199.08     10.45 o 
  -1  12   6       10.16        0.42      9.88 o 
   0  12   6      373.60      430.30     17.59 o 
   1  12   6      276.36      266.96     12.91 o 
   2  12   6    13518.43    14575.40    290.65 o 
   3  12   6     4410.79     4492.27    112.51 o 
   4  12   6     3395.74     3706.15     86.36 o 
   5  12   6       18.02       -1.87     15.61 o 
   6  12   6      431.30      951.66     48.78 o 
   7  12   6       80.79      178.70     16.23 o 
   8  12   6       95.62       62.88     19.51 o 
   9  12   6      233.81      213.14     16.05 o 
  10  12   6      314.25      419.82     75.77 o 
  11  12   6      368.77      310.88     43.57 o 
  12  12   6      109.80      106.66     41.62 o 
  13  12   6      547.16      542.41     62.44 o 
 -11  13   6       11.70       64.79     35.12 o 
 -10  13   6      299.59      338.19     48.78 o 
  -9  13   6        4.56       -2.71     18.51 o 
  -8  13   6      274.65      230.28     21.65 o 
  -7  13   6      728.12      725.83     48.45 o 
  -6  13   6       11.25      -14.28     14.28 o 
  -5  13   6     1286.56     1306.79    159.02 o 
  -4  13   6      261.03      268.49     50.73 o 
  -3  13   6      140.50      133.92     10.73 o 
  -2  13   6       67.25       91.98     13.66 o 
  -1  13   6      236.11      261.21     76.74 o 
   0  13   6      287.82      249.09     26.67 o 
   1  13   6      250.17      303.47     43.25 o 
   2  13   6      157.16      165.57     11.71 o 
   3  13   6      248.00      190.31     34.47 o 
   4  13   6      764.79      691.40     22.16 o 
   5  13   6      293.15      377.48     70.57 o 
   6  13   6     1950.71     1890.00     57.56 o 
   7  13   6     1040.54      963.11     44.23 o 
   8  13   6     1025.12      928.52     32.09 o 
   9  13   6      939.33      973.66     34.26 o 
  10  13   6       89.05      102.39     16.23 o 
  11  13   6      236.78      257.55     34.47 o 
  12  13   6      108.31      109.26     32.52 o 
 -11  14   6       93.26      106.59     27.19 o 
 -10  14   6        1.03       32.38     26.20 o 
  -9  14   6      265.11      284.03     25.69 o 
  -8  14   6     1187.96     1238.56     57.16 o 
  -7  14   6       11.00      -16.23     16.23 o 
  -6  14   6     1643.15     1709.57     95.60 o 
  -5  14   6       37.06       24.55     10.72 o 
  -4  14   6      137.87      129.38     49.10 o 
  -3  14   6       18.52       50.96     10.45 o 
  -2  14   6     2357.88     2500.59     62.99 o 
  -1  14   6     2757.07     2971.79     73.26 o 
   0  14   6       71.14       88.25     11.12 o 
   1  14   6      414.55      366.63     16.94 o 
   2  14   6      638.46      591.63     20.88 o 
   3  14   6      228.51      285.84     66.99 o 
   4  14   6      128.44      203.72     16.23 o 
   5  14   6      539.62      539.06     37.07 o 
   6  14   6        3.39       -4.41     26.67 o 
   7  14   6       79.67      104.63     22.11 o 
   8  14   6      579.89      537.17     61.79 o 
   9  14   6        2.05       -3.33     27.64 o 
  10  14   6      374.14      383.34     21.75 o 
  11  14   6        2.61      -30.57     41.62 o 
  12  14   6      206.50      125.52     44.88 o 
 -10  15   6        0.35        6.16     28.94 o 
  -9  15   6       26.57        8.89     19.58 o 
  -8  15   6      604.03      561.08     42.60 o 
  -7  15   6     1100.12      975.96     96.58 o 
  -6  15   6       36.00       59.48     27.64 o 
  -5  15   6      131.81      111.74     13.14 o 
  -4  15   6      788.86      779.63     26.31 o 
  -3  15   6      124.46      114.98     10.78 o 
  -2  15   6       25.62       28.32     10.41 o 
  -1  15   6      278.03      270.49     12.49 o 
   0  15   6      315.46      287.55     15.64 o 
   1  15   6      630.11      530.06     40.97 o 
   2  15   6      159.76      123.64     13.98 o 
   3  15   6      139.13      233.78     33.82 o 
   4  15   6     2843.27     3051.37     74.26 o 
   5  15   6      375.43      337.77     44.23 o 
   6  15   6      285.07      273.28     47.80 o 
   7  15   6      240.56      240.98     17.53 o 
   8  15   6       53.73       67.30     14.80 o 
   9  15   6      881.85      837.77     33.22 o 
  10  15   6      831.05      817.52     40.32 o 
  11  15   6       12.44       72.84     29.27 o 
  -9  16   6      179.10      235.96     66.66 o 
  -8  16   6      136.75       62.85     24.16 o 
  -7  16   6        2.36      -16.47     16.47 o 
  -6  16   6        2.32      -14.42     14.72 o 
  -5  16   6      255.71      264.99     38.70 o 
  -4  16   6       86.57      111.02     36.10 o 
  -3  16   6      275.25      266.93     53.98 o 
  -2  16   6      445.15      491.00     18.24 o 
  -1  16   6      577.61      599.22     23.94 o 
   0  16   6       24.81       32.55     28.29 o 
   1  16   6        7.06       17.74     10.23 o 
   2  16   6      375.42      518.63     21.47 o 
   3  16   6       24.73       69.29     12.50 o 
   4  16   6     2210.99     2220.76     60.15 o 
   5  16   6      923.57      898.07     31.22 o 
   6  16   6        8.29       90.02     46.50 o 
   7  16   6      135.24      150.94     17.99 o 
   8  16   6     1342.16     1398.26     46.92 o 
   9  16   6      409.14      366.52     49.10 o 
  10  16   6      329.83      288.12     26.01 o 
  11  16   6       12.26        7.80     39.02 o 
  -9  17   6       13.73       45.96     46.50 o 
  -8  17   6       34.45       35.74     19.94 o 
  -7  17   6      172.14      139.02     36.75 o 
  -6  17   6       19.57       21.29     20.81 o 
  -5  17   6      798.12      790.26     27.74 o 
  -4  17   6      600.79      541.45     32.19 o 
  -3  17   6      131.45      148.71     13.68 o 
  -2  17   6      521.01      460.03     18.84 o 
  -1  17   6     2197.23     2314.78     61.95 o 
   0  17   6      706.35      711.43     32.19 o 
   1  17   6      957.63     1020.82     34.05 o 
   2  17   6      741.59      700.77     26.83 o 
   3  17   6      227.46      218.20     16.05 o 
   4  17   6        6.41        9.57     12.15 o 
   5  17   6      825.46      829.18     27.41 o 
   6  17   6     1234.31     1279.40     71.87 o 
   7  17   6       22.95       45.51     16.41 o 
   8  17   6      487.50      488.55     40.32 o 
   9  17   6      191.11      171.20     36.42 o 
  10  17   6        6.64       13.66     22.11 o 
  11  17   6       72.45      139.18     42.27 o 
  -8  18   6        2.68       57.83     23.55 o 
  -7  18   6       44.93       39.98     21.90 o 
  -6  18   6      438.95      448.83     89.10 o 
  -5  18   6      604.33      646.96    124.87 o 
  -4  18   6     1072.10      996.61     34.26 o 
  -3  18   6      111.61      114.34     13.44 o 
  -2  18   6     1194.93     1328.13     42.95 o 
  -1  18   6        3.37       35.83     13.10 o 
   0  18   6     1291.24     1426.20     85.52 o 
   1  18   6        3.26       -1.30     14.31 o 
   2  18   6      309.23      260.81     38.05 o 
   3  18   6      197.00      201.97     31.22 o 
   4  18   6      287.70      271.81     63.09 o 
   5  18   6      263.38      280.00     17.56 o 
   6  18   6        5.45        9.14     15.23 o 
   7  18   6      446.03      426.02     51.38 o 
   8  18   6      405.66      400.49     24.39 o 
   9  18   6       31.17       63.09     24.06 o 
  10  18   6      380.12      468.27     50.73 o 
  -6  19   6       72.11       91.61     17.62 o 
  -5  19   6       25.88        3.32     17.51 o 
  -4  19   6        5.87      -10.82     14.17 o 
  -3  19   6      173.54      166.50     18.86 o 
  -2  19   6     1241.88     1230.50     51.38 o 
  -1  19   6     1284.68     1355.50     43.51 o 
   0  19   6       42.54       63.09     16.91 o 
   1  19   6        1.77      -13.10     13.10 o 
   2  19   6      629.08      649.49     28.10 o 
   3  19   6       91.30       79.25     14.69 o 
   4  19   6      497.20      475.79     20.39 o 
   5  19   6      424.70      455.43     22.38 o 
   6  19   6      348.42      378.55     23.69 o 
   7  19   6       15.67       15.58     33.49 o 
   8  19   6       99.18       63.09     24.71 o 
   9  19   6      266.01      322.58     30.57 o 
  -6  20   6       58.17       91.62     35.45 o 
  -5  20   6      814.00      852.26     49.66 o 
  -4  20   6      352.70      355.96     31.94 o 
  -3  20   6       69.31      101.46     19.51 o 
  -2  20   6        0.55        1.95     17.56 o 
  -1  20   6        1.61        2.34     12.99 o 
   0  20   6       46.19       25.79     42.60 o 
   1  20   6       70.23       60.34     16.08 o 
   2  20   6      533.23      518.35     29.92 o 
   3  20   6      755.82      734.08     29.99 o 
   4  20   6      462.47      397.48     25.69 o 
   5  20   6      359.43      330.02     19.84 o 
   6  20   6       11.79       17.34     13.98 o 
   7  20   6       52.81       74.14     23.41 o 
   8  20   6       27.75       25.36     21.46 o 
  -5  21   6       13.29       24.55     54.96 o 
  -4  21   6      334.55      365.51     44.88 o 
  -3  21   6      160.41      154.79     32.52 o 
  -2  21   6       98.09       76.09     34.47 o 
  -1  21   6       46.94      134.63     34.47 o 
   1  21   6      821.90      744.68     63.74 o 
   2  21   6     1071.39     1101.08     70.89 o 
   3  21   6      664.31      625.66     30.57 o 
   4  21   6     1109.63     1127.10     54.63 o 
  -3  22   6      159.64      279.01     40.32 o 
  -2  22   6       23.16        0.00     36.42 o 
  -1  22   6       31.13       19.51     34.47 o 
   3  22   6      240.89      379.82     52.68 o 
   4  22   6        1.35       49.43     40.32 o 
   1 -18   7      138.03      148.28     36.42 o 
   2 -18   7       13.47       40.32     31.87 o 
   3 -18   7      435.47      522.25     47.48 o 
  -2 -17   7      102.12       85.85     45.53 o 
  -1 -17   7        8.30       -6.50     33.82 o 
   0 -17   7       49.74       38.37     27.32 o 
   1 -17   7      649.23      718.01     46.83 o 
   2 -17   7      186.07      109.26     27.97 o 
   3 -17   7      260.52      294.62     35.77 o 
   4 -17   7       81.85       99.51     31.22 o 
   5 -17   7       12.92       40.32     30.57 o 
   6 -17   7       15.88       25.36     31.22 o 
  -4 -16   7        1.56      -40.32     40.32 o 
  -3 -16   7       24.60       96.91     53.33 o 
  -2 -16   7        1.61      -40.32     40.32 o 
  -1 -16   7      209.81      252.34     34.47 o 
   0 -16   7      297.44      357.05     37.07 o 
   1 -16   7       12.14      -27.97     27.97 o 
   2 -16   7      547.32      558.02     42.27 o 
   3 -16   7       30.48      -15.61     28.62 o 
   4 -16   7        4.40      -27.97     27.97 o 
   5 -16   7      503.20      500.79     39.67 o 
   6 -16   7        3.22       37.07     28.62 o 
   7 -16   7       94.83      124.22     30.57 o 
   8 -16   7       30.02       38.37     28.62 o 
  -5 -15   7      714.48      887.76     78.70 o 
  -4 -15   7      434.88      493.63     65.69 o 
  -3 -15   7      406.20      575.58     67.64 o 
  -2 -15   7       17.22       36.42     37.07 o 
  -1 -15   7      251.81      180.80     40.97 o 
   0 -15   7      430.96      427.29     36.42 o 
   2 -15   7        6.76       16.26     22.11 o 
   3 -15   7        8.84        6.50     26.01 o 
   4 -15   7     1201.60     1231.16     61.79 o 
   5 -15   7      269.33      282.91     33.82 o 
   6 -15   7      216.15      206.17     29.92 o 
   7 -15   7      385.65      381.12     35.12 o 
   8 -15   7      128.39      156.09     27.97 o 
   9 -15   7        0.23       -0.65     27.32 o 
  -4 -14   7       42.05       33.82     18.21 o 
  -3 -14   7      160.94      177.56     25.36 o 
  -1 -14   7      343.80      401.28     46.83 o 
   0 -14   7       89.97       72.19     34.47 o 
   1 -14   7       99.42      126.82     21.46 o 
   2 -14   7       76.56        3.90     23.41 o 
   3 -14   7       15.32       36.42     23.41 o 
   4 -14   7       31.60       21.46     35.12 o 
   5 -14   7     1975.41     2128.67    120.32 o 
   6 -14   7      579.17      569.73     37.07 o 
   7 -14   7       63.57       59.83     24.71 o 
   8 -14   7       97.77       40.32     25.36 o 
   9 -14   7      278.66      291.05     27.87 o 
  10 -14   7       16.77       16.30     26.02 o 
  -7 -13   7       64.58       63.09     27.97 o 
  -6 -13   7        7.38      -14.96     20.16 o 
  -5 -13   7        1.46       28.77     13.32 o 
  -4 -13   7      415.76      449.38     22.22 o 
  -3 -13   7      396.53      403.73     46.50 o 
  -2 -13   7       59.37       44.79      8.77 o 
  -1 -13   7      965.45      987.27     73.49 o 
   0 -13   7      171.37      100.81     24.06 o 
   1 -13   7      280.40      270.55     19.51 o 
   2 -13   7      206.05      201.62     21.46 o 
   3 -13   7       91.59      100.16     16.91 o 
   4 -13   7      462.91      390.87     45.53 o 
   5 -13   7      146.07       96.91     37.72 o 
   6 -13   7      137.20       76.74     38.37 o 
   7 -13   7      197.46      264.70     28.62 o 
   8 -13   7       22.98       19.62     19.20 o 
   9 -13   7      242.24      218.44     31.54 o 
  10 -13   7      341.50      414.10     35.41 o 
  11 -13   7       58.16      115.55     47.80 o 
  -8 -12   7       48.71      136.58     33.17 o 
  -7 -12   7       15.63       26.01     16.91 o 
  -6 -12   7       71.21       65.69     16.91 o 
  -5 -12   7      482.79      476.31     73.49 o 
  -4 -12   7        6.42       22.05     25.69 o 
  -3 -12   7     1471.25     1591.45     59.79 o 
  -2 -12   7      155.12      154.78     20.81 o 
  -1 -12   7        4.09       10.41     21.46 o 
   0 -12   7        5.42      -15.61     15.61 o 
   1 -12   7     1644.33     1803.48     59.18 o 
   2 -12   7        2.41       -9.11     15.61 o 
   3 -12   7        0.64        9.76     14.31 o 
   4 -12   7      123.06       94.30     17.56 o 
   5 -12   7      193.77      206.17     20.16 o 
   6 -12   7      511.47      490.38     26.67 o 
   7 -12   7      500.44      499.36     34.54 o 
   8 -12   7      365.16      419.58     25.50 o 
   9 -12   7      174.65      169.04     20.29 o 
  10 -12   7       23.19       45.67     27.97 o 
  11 -12   7      300.00      369.79     60.16 o 
  12 -12   7       54.18       90.24     30.88 o 
  -9 -11   7      160.06      260.80     42.92 o 
  -8 -11   7       39.02       45.53     20.16 o 
  -7 -11   7      329.83      409.73     43.57 o 
  -6 -11   7        8.10        0.00     16.26 o 
  -5 -11   7     1575.22     1744.95     87.15 o 
  -4 -11   7      930.50      969.33     41.48 o 
  -3 -11   7     1231.10     1354.62     64.71 o 
  -2 -11   7      867.69      876.16     26.87 o 
  -1 -11   7     1247.98     1330.64     31.52 o 
   0 -11   7     3204.66     3525.02    112.51 o 
   1 -11   7     1634.50     1605.77     50.73 o 
   2 -11   7      224.96      210.72     17.56 o 
   3 -11   7      178.25      136.58     15.61 o 
   4 -11   7      488.16      450.71     24.06 o 
   5 -11   7      310.51      260.15     18.86 o 
   6 -11   7       31.03       12.36     13.66 o 
   7 -11   7      446.28      477.15     25.49 o 
   8 -11   7      219.18      218.55     13.43 o 
   9 -11   7      647.68      640.62     24.06 o 
  10 -11   7       65.09       24.71     26.01 o 
  11 -11   7       16.31       15.03     21.29 o 
  12 -11   7      134.95      144.06     25.98 o 
  -9 -10   7        0.13       40.97     36.42 o 
  -8 -10   7       99.28      104.06     22.76 o 
  -7 -10   7      116.15      109.91     18.86 o 
  -6 -10   7      436.46      443.55     23.41 o 
  -5 -10   7       35.72       41.62     17.56 o 
  -4 -10   7      382.12      389.85     19.14 o 
  -3 -10   7        1.68       -9.37      9.37 o 
  -2 -10   7      266.76      242.83     42.27 o 
  -1 -10   7       22.63        7.80     11.71 o 
   0 -10   7       21.86       22.28      5.57 o 
   1 -10   7      142.00       91.70     14.96 o 
   2 -10   7      493.27      478.67     22.76 o 
   3 -10   7      222.34      207.47     17.56 o 
   4 -10   7       86.62      124.87     16.26 o 
   5 -10   7      683.56      671.18     27.97 o 
   6 -10   7      325.80      260.94     17.27 o 
   7 -10   7       31.80       38.92     13.98 o 
   8 -10   7       59.30       51.65      8.16 o 
   9 -10   7      170.31      176.84     11.72 o 
  10 -10   7       39.03       20.60     12.64 o 
  11 -10   7      458.13      456.43     21.14 o 
  12 -10   7       63.70       86.94     17.86 o 
  13 -10   7      223.75      257.63     37.07 o 
 -10  -9   7        4.85        4.55     37.07 o 
  -9  -9   7     2148.93     2589.78    154.14 o 
  -8  -9   7       32.34       40.32     19.51 o 
  -7  -9   7       44.95       41.62     14.96 o 
  -6  -9   7       34.02       26.01     13.01 o 
  -5  -9   7      207.58      161.94     14.96 o 
  -4  -9   7      117.32       56.47     23.41 o 
  -3  -9   7       10.83        1.46     16.58 o 
  -2  -9   7      389.41      378.41     19.84 o 
  -1  -9   7     1034.07     1064.04     51.38 o 
   0  -9   7       13.32       14.85      5.53 o 
   1  -9   7        0.00       -2.60     13.66 o 
   2  -9   7      246.65      209.42     16.26 o 
   3  -9   7      111.84       78.70     15.61 o 
   4  -9   7      143.82      127.47     14.96 o 
   5  -9   7     1615.43     1603.82     46.83 o 
   6  -9   7      280.22      244.33     25.36 o 
   7  -9   7      178.60      131.89      9.76 o 
   8  -9   7      316.31      288.90     17.89 o 
   9  -9   7     1101.75     1141.98     34.79 o 
  10  -9   7      483.73      491.55     44.23 o 
  11  -9   7       37.25       47.90     15.58 o 
  12  -9   7       78.18       75.01     14.81 o 
  13  -9   7       51.58      102.77     18.12 o 
 -10  -8   7      402.50      552.82     57.23 o 
  -9  -8   7      125.57       94.95     27.32 o 
  -8  -8   7      378.31      348.60     21.46 o 
  -7  -8   7        1.88       -8.45     14.31 o 
  -6  -8   7       10.01       -9.11     12.36 o 
  -5  -8   7      967.89      956.05     30.57 o 
  -4  -8   7      495.37      520.30     21.46 o 
  -3  -8   7      928.94     1004.49     46.50 o 
  -2  -8   7        9.08       -3.63      8.00 o 
  -1  -8   7      365.73      358.75     12.73 o 
   0  -8   7       14.39        5.50      5.48 o 
   1  -8   7     2025.53     1986.52    108.61 o 
   2  -8   7     1129.24     1043.20     31.22 o 
   3  -8   7     5484.01     5694.01    135.28 o 
   4  -8   7      159.19      157.39     14.31 o 
   5  -8   7       80.66       60.31     12.03 o 
   6  -8   7       42.71       54.21      8.13 o 
   7  -8   7      843.89      861.27     19.97 o 
   8  -8   7       29.14       33.93      8.50 o 
   9  -8   7      101.64       87.37      9.82 o 
  10  -8   7      586.63      573.45     20.22 o 
  11  -8   7      315.57      302.98     19.84 o 
  12  -8   7        0.47        0.09     12.59 o 
  13  -8   7      683.85      710.92     30.19 o 
  14  -8   7      375.14      401.93     33.82 o 
 -11  -7   7        0.48       66.34     44.23 o 
 -10  -7   7      148.08      155.44     31.87 o 
  -9  -7   7     1168.54     1222.05     46.83 o 
  -8  -7   7       36.11       16.91     16.26 o 
  -7  -7   7       12.03        1.95     14.31 o 
  -6  -7   7      411.74      373.96     20.16 o 
  -5  -7   7        7.25       -7.15     11.06 o 
  -4  -7   7     1043.59      984.01     29.92 o 
  -3  -7   7      928.70      948.64     24.95 o 
  -2  -7   7     2319.62     2413.47     49.61 o 
  -1  -7   7        4.44       -6.18      7.40 o 
   0  -7   7       58.45       46.71     18.86 o 
   1  -7   7     2721.44     2480.62    134.95 o 
   2  -7   7     4363.79     4109.27    142.76 o 
   3  -7   7      310.84      240.08     17.23 o 
   4  -7   7      226.38      192.37      9.53 o 
   5  -7   7      215.58      198.18     22.44 o 
   6  -7   7      237.27      204.23      9.20 o 
   7  -7   7     3722.46     3862.55     66.45 o 
   8  -7   7      204.42      236.74     28.62 o 
   9  -7   7      537.99      535.93     27.97 o 
  10  -7   7        0.52       12.68     10.58 o 
  11  -7   7        1.59       -0.41     14.63 o 
  12  -7   7     1101.55     1117.68     34.63 o 
  13  -7   7      305.31      306.26     29.27 o 
  14  -7   7       61.13       35.12     29.92 o 
 -10  -6   7      146.55      108.61     25.36 o 
  -9  -6   7       69.55       61.14     17.56 o 
  -8  -6   7      195.13      230.88     19.51 o 
  -7  -6   7       58.75       27.97     14.31 o 
  -6  -6   7      517.38      498.19     22.11 o 
  -5  -6   7     2099.34     2148.18     55.93 o 
  -4  -6   7       10.87       12.36     10.41 o 
  -3  -6   7      466.17      446.16     16.91 o 
  -2  -6   7     1542.49     1519.89     76.74 o 
  -1  -6   7     2021.71     1907.41     40.33 o 
   0  -6   7     1223.04     1227.73     49.10 o 
   1  -6   7      103.63       96.15     16.26 o 
   2  -6   7      234.77      193.38      9.42 o 
   3  -6   7     1801.93     1760.80     33.45 o 
   4  -6   7      307.70      294.51     10.23 o 
   5  -6   7     2778.45     2700.75     50.08 o 
   6  -6   7     4952.74     5099.35     82.04 o 
   7  -6   7      106.92      107.26      8.50 o 
   8  -6   7        9.66        4.88      8.74 o 
   9  -6   7      161.04      142.46     23.41 o 
  10  -6   7       93.51       82.39     13.66 o 
  11  -6   7       22.18       18.65     10.74 o 
  12  -6   7      164.14      146.08     15.56 o 
  13  -6   7     1850.46     1938.88     71.54 o 
  14  -6   7        0.72       47.48     27.32 o 
 -11  -5   7      161.69      125.52     32.52 o 
 -10  -5   7        2.80      -19.51     19.51 o 
  -9  -5   7      595.70      573.63     28.62 o 
  -8  -5   7       17.12       13.66     14.96 o 
  -7  -5   7     1208.77     1210.34     38.37 o 
  -6  -5   7       21.97       20.81     13.66 o 
  -5  -5   7     1605.78     1577.80     52.03 o 
  -4  -5   7       57.15       38.37     11.06 o 
  -3  -5   7     1330.46     1276.03     33.17 o 
  -2  -5   7      419.80      425.17     46.50 o 
  -1  -5   7      246.82      211.58     22.11 o 
   0  -5   7     3409.15     3435.06     66.16 o 
   1  -5   7     2137.84     2199.28     41.85 o 
   2  -5   7        0.01       -6.18      6.18 o 
   3  -5   7        1.98       -6.50      6.50 o 
   4  -5   7      866.69      797.10     15.56 o 
   5  -5   7     3849.93     3742.24     60.99 o 
   6  -5   7        9.42       -7.12      7.12 o 
   7  -5   7       15.76       12.48      7.58 o 
   8  -5   7     1357.81     1271.98     39.02 o 
   9  -5   7      208.51      225.22     11.50 o 
  10  -5   7       42.63       51.83      9.88 o 
  11  -5   7      207.21      197.64     13.10 o 
  12  -5   7      190.81      199.30     18.86 o 
  13  -5   7        0.95        6.42     32.84 o 
  14  -5   7      145.39      176.25     31.22 o 
  15  -5   7      307.41      319.98     35.77 o 
 -12  -4   7       85.73      200.97     49.43 o 
 -11  -4   7      141.86      175.60     25.36 o 
 -10  -4   7       15.64       34.47     20.16 o 
  -9  -4   7     1617.10     1705.28     52.03 o 
  -8  -4   7     1801.56     1938.11     55.93 o 
  -7  -4   7       82.54       91.70     14.31 o 
  -6  -4   7      199.01      200.31     14.96 o 
  -5  -4   7     1078.53     1157.01     39.67 o 
  -4  -4   7      510.25      460.46     17.56 o 
  -3  -4   7     1254.64     1238.96     33.82 o 
  -2  -4   7     4442.27     4314.57    119.02 o 
  -1  -4   7     2079.45     2023.02    159.67 o 
   0  -4   7      136.30      106.00      9.11 o 
   1  -4   7      517.06      500.93     13.77 o 
   2  -4   7     1648.29     1494.12     33.49 o 
   3  -4   7     2442.33     2097.82     36.04 o 
   4  -4   7     1614.90     1629.73     57.88 o 
   5  -4   7     5090.76     4967.34    136.58 o 
   6  -4   7      836.92      882.17     19.08 o 
   7  -4   7     2449.45     2308.58     44.49 o 
   8  -4   7     3475.15     3495.78     63.97 o 
   9  -4   7     7885.37     8368.00    238.69 o 
  10  -4   7      248.74      236.89     21.14 o 
  11  -4   7      279.96      291.44     14.26 o 
  12  -4   7       48.15       55.06     10.78 o 
  13  -4   7        5.67       -8.70     10.45 o 
  14  -4   7     1020.26     1189.53     81.95 o 
  15  -4   7      233.94      269.25     32.52 o 
 -12  -3   7       61.89       78.04     46.18 o 
 -11  -3   7      246.44      399.33     33.82 o 
 -10  -3   7       49.92       56.58     20.81 o 
  -9  -3   7      132.18      139.18     20.16 o 
  -8  -3   7       31.67       20.16     14.31 o 
  -7  -3   7       57.30       64.39     14.31 o 
  -6  -3   7      329.54      303.07     16.91 o 
  -5  -3   7      685.40      648.42     22.76 o 
  -4  -3   7      134.04      120.32     11.71 o 
  -3  -3   7     3363.73     3474.29     78.70 o 
  -2  -3   7     1033.51     1069.86     29.27 o 
  -1  -3   7      158.47      167.15     14.31 o 
   0  -3   7      173.89      237.41     20.49 o 
   1  -3   7     2942.39     3206.84    113.49 o 
   2  -3   7      593.07      734.88     15.61 o 
   3  -3   7     8849.22     8771.28    117.04 o 
   4  -3   7     2254.13     1983.39     31.57 o 
   5  -3   7      167.91      111.60      9.11 o 
   6  -3   7      335.38      320.45     13.33 o 
   7  -3   7     2957.65     2996.81     54.98 o 
   8  -3   7     1705.17     1666.93     34.45 o 
   9  -3   7      168.40      187.60     10.55 o 
  10  -3   7     1028.21     1026.81     47.48 o 
  11  -3   7        0.18       -8.54      8.54 o 
  12  -3   7        0.52       -9.63      9.63 o 
  13  -3   7        1.95       20.01     43.25 o 
  14  -3   7      492.78      554.77     59.18 o 
  15  -3   7      868.28      992.47     58.53 o 
 -12  -2   7      154.52       46.83     46.83 o 
 -11  -2   7      204.22      243.89     27.32 o 
 -10  -2   7       14.03      -18.21     18.21 o 
  -9  -2   7       85.50      111.21     16.91 o 
  -8  -2   7      759.41      799.96     29.92 o 
  -7  -2   7      602.52      637.37     29.92 o 
  -6  -2   7     1747.61     1821.04     47.48 o 
  -5  -2   7     3364.23     3543.23     79.35 o 
  -4  -2   7       13.42       35.77     13.01 o 
  -3  -2   7      215.80      161.94     12.36 o 
  -2  -2   7     1078.30     1039.95     28.62 o 
  -1  -2   7      289.46      240.64     12.36 o 
   0  -2   7      429.87      305.70     23.09 o 
   1  -2   7    13927.36    13598.96    270.23 o 
   2  -2   7     2804.12     2898.94     46.55 o 
   3  -2   7       66.70       44.35     12.36 o 
   4  -2   7       32.33       36.14      6.83 o 
   5  -2   7     1983.47     1698.14     73.17 o 
   6  -2   7     2331.24     2339.15     44.88 o 
   7  -2   7     2378.89     2328.26     43.24 o 
   8  -2   7       89.56       61.83      8.42 o 
   9  -2   7      491.36      462.12     15.28 o 
  10  -2   7      485.53      487.17     17.56 o 
  11  -2   7      339.75      291.72     21.14 o 
  12  -2   7        8.09       -6.36      8.45 o 
  13  -2   7      949.54      869.35    101.78 o 
  14  -2   7      101.12       53.33     21.46 o 
  15  -2   7        9.96       66.99     44.88 o 
 -12  -1   7      312.42      370.06     29.92 o 
 -11  -1   7       40.42       75.44     24.71 o 
 -10  -1   7       20.73       19.51     18.86 o 
  -9  -1   7        0.10        0.00     13.66 o 
  -8  -1   7       66.10       54.63     13.01 o 
  -7  -1   7     3399.11     3678.51     89.75 o 
  -6  -1   7      131.39      133.98     18.21 o 
  -5  -1   7     1636.27     1665.60     55.28 o 
  -4  -1   7      774.09      764.84     24.71 o 
  -3  -1   7     3156.41     3306.49     76.74 o 
  -2  -1   7     2089.92     2228.83     53.33 o 
  -1  -1   7    11665.05    11955.27    532.01 o 
   0  -1   7     2610.62     2869.37     99.51 o 
   1  -1   7       62.52       69.77     13.66 o 
   2  -1   7     7735.11     7707.93    238.36 o 
   3  -1   7     2914.45     3041.88    136.58 o 
   4  -1   7     1527.43     1698.66     40.00 o 
   5  -1   7      201.87      175.03     25.04 o 
   6  -1   7     9526.95     9614.61    391.20 o 
   7  -1   7     1106.57      977.60     31.54 o 
   8  -1   7      278.34      186.62     18.21 o 
   9  -1   7      498.05      521.52     15.09 o 
  10  -1   7     3858.48     3847.02     77.04 o 
  11  -1   7      337.90      296.84     37.07 o 
  12  -1   7      903.13      885.30     41.84 o 
  13  -1   7      164.20      236.25     31.54 o 
  14  -1   7      217.46      208.12     33.82 o 
  15  -1   7        3.14      109.26     46.18 o 
 -12   0   7       40.50       20.16     22.76 o 
 -11   0   7      299.57      345.35     28.62 o 
 -10   0   7       93.99       88.45     22.76 o 
  -9   0   7      349.60      346.00     21.46 o 
  -8   0   7       30.11       19.51     13.66 o 
  -7   0   7     4550.16     4693.09    113.82 o 
  -6   0   7      871.82      939.14     36.42 o 
  -5   0   7      376.88      338.19     20.81 o 
  -4   0   7     1302.01     1437.97     46.83 o 
  -3   0   7      485.24      441.60     30.57 o 
  -2   0   7     2663.78     2520.19     70.24 o 
  -1   0   7      873.00     1013.45     76.74 o 
   0   0   7      539.18      448.81     16.26 o 
   1   0   7      162.60      192.81      9.62 o 
   2   0   7     6895.73     6773.95    182.43 o 
   3   0   7      960.25     1171.10     54.31 o 
   4   0   7     1517.09     1459.68     33.82 o 
   5   0   7    14628.94    14662.62    259.82 o 
   6   0   7      200.61      255.24      9.88 o 
   7   0   7     3492.34     3337.35     90.40 o 
   8   0   7     1157.63     1196.08     52.68 o 
   9   0   7     6605.17     6538.40    238.36 o 
  10   0   7      117.41       86.23     18.13 o 
  11   0   7     2366.47     2507.30     66.98 o 
  12   0   7      436.84      561.01     35.46 o 
  13   0   7        7.21      -28.62     28.62 o 
  14   0   7      169.30      178.20     44.23 o 
  15   0   7      200.79      163.24     40.32 o 
 -12   1   7        0.08      -16.26     21.46 o 
 -11   1   7        4.70       35.77     24.71 o 
 -10   1   7        3.37      -18.86     18.86 o 
  -9   1   7      304.64      256.90     22.11 o 
  -8   1   7      618.98      656.88     33.82 o 
  -7   1   7        3.14      -17.56     17.56 o 
  -6   1   7     1302.86     1314.40     47.48 o 
  -5   1   7     1546.11     1530.33     52.03 o 
  -4   1   7     1368.63     1542.68     49.43 o 
  -3   1   7      227.25      236.74     18.21 o 
  -2   1   7       43.16       61.91     21.46 o 
  -1   1   7      134.60      170.07     36.42 o 
   0   1   7     6301.14     6464.47    140.16 o 
   1   1   7     8204.42     7833.80    161.89 o 
   2   1   7     5717.89     5901.74     86.21 o 
   3   1   7     3822.23     3801.76     76.09 o 
   4   1   7     3740.77     3981.50     65.28 o 
   5   1   7      138.31      135.80      8.13 o 
   6   1   7      605.68      564.40     30.57 o 
   7   1   7     2999.94     3236.17     92.10 o 
   8   1   7     4216.93     4146.42    108.92 o 
   9   1   7     1597.32     1822.09     57.02 o 
  10   1   7      873.75      902.07     52.03 o 
  11   1   7      733.28      915.86    177.55 o 
  12   1   7     1563.49     1645.82     62.30 o 
  13   1   7      583.51      610.04     36.76 o 
  14   1   7      109.29       91.70     37.07 o 
  15   1   7       38.27      109.91     48.13 o 
 -13   2   7      173.86      147.63     52.03 o 
 -12   2   7       90.55      113.82     24.71 o 
 -11   2   7     2233.14     2448.00    132.68 o 
 -10   2   7     1038.04     1060.76     73.49 o 
  -9   2   7      149.82      165.19     24.71 o 
  -8   2   7       14.46       -1.95     13.01 o 
  -7   2   7      857.73      782.40     37.07 o 
  -6   2   7      580.63      598.34     27.32 o 
  -5   2   7     1999.19     2178.10     70.24 o 
  -4   2   7     2087.96     2098.75     61.14 o 
  -3   2   7     2342.24     2263.30     68.29 o 
  -2   2   7      222.84      258.81     22.11 o 
  -1   2   7     3629.41     3936.08    258.52 o 
   0   2   7    11120.97    10827.41    224.38 o 
   1   2   7    11206.27    10673.96    208.09 o 
   2   2   7      115.22      115.91     26.99 o 
   3   2   7     7544.60     7088.15    125.32 o 
   4   2   7     1957.75     1997.36    100.81 o 
   5   2   7      137.59      265.46     10.00 o 
   6   2   7      372.66      270.28     17.70 o 
   7   2   7     7930.54     7920.50    300.80 o 
   8   2   7     1170.45     1115.88     40.97 o 
   9   2   7      149.85      125.50     17.40 o 
  10   2   7       47.38       50.41     17.89 o 
  11   2   7      690.11      758.32     34.66 o 
  12   2   7        7.27       57.13     29.27 o 
  14   2   7      168.91      134.63     43.57 o 
  15   2   7      274.74      269.90     52.68 o 
 -13   3   7       85.26       46.18     48.78 o 
 -12   3   7       70.53       37.72     41.62 o 
 -11   3   7      297.99      230.23     46.18 o 
 -10   3   7      381.86      276.41     42.92 o 
  -9   3   7      203.14      203.57     24.71 o 
  -8   3   7       19.65      -20.16     20.16 o 
  -7   3   7       26.46       34.47     24.71 o 
  -6   3   7     2469.80     2458.41     79.35 o 
  -5   3   7     3629.44     3692.17    107.31 o 
  -4   3   7      352.10      364.86     19.51 o 
  -3   3   7      448.06      460.46     25.36 o 
  -2   3   7      641.40     1032.14     62.44 o 
  -1   3   7     1849.05     1620.73     48.78 o 
   0   3   7     1157.89     1408.86    133.65 o 
   1   3   7    23686.30    23662.29    449.91 o 
   2   3   7     7897.23     7957.65    577.53 o 
   3   3   7     1236.53     1109.16     34.94 o 
   4   3   7     2229.89     2460.94     95.60 o 
   5   3   7    11310.88    11192.38    228.86 o 
   6   3   7     1509.24     1539.77     69.26 o 
   7   3   7     3007.54     2995.67     85.06 o 
   8   3   7      709.22      662.20     29.88 o 
   9   3   7       51.52       52.14     22.76 o 
  10   3   7       46.94       79.62     18.13 o 
  11   3   7       68.26       74.14     28.62 o 
  12   3   7     1427.98     1335.91     53.54 o 
  13   3   7      959.32      982.71     62.44 o 
  14   3   7      391.23      439.00     43.57 o 
  15   3   7        1.75       -9.76     35.12 o 
 -13   4   7        2.55       43.57     50.08 o 
 -12   4   7       94.67      115.77     46.18 o 
 -11   4   7     1369.52     1391.15     99.51 o 
 -10   4   7      616.78      613.95     48.13 o 
  -9   4   7        8.18       -3.25     20.81 o 
  -8   4   7       73.65       42.92     20.81 o 
  -7   4   7     1265.19     1186.28     49.43 o 
  -6   4   7      207.42      207.47     18.21 o 
  -5   4   7      463.86      399.33     22.11 o 
  -4   4   7      575.68      562.57     27.97 o 
  -3   4   7       57.53       29.07     17.89 o 
  -2   4   7      133.34      179.99     17.48 o 
  -1   4   7     5273.63     5550.87    382.09 o 
   0   4   7     1546.48     1193.21     90.73 o 
   1   4   7      822.15      959.72     96.91 o 
   2   4   7        9.52      -11.47     11.47 o 
   3   4   7     1443.03     1432.50     43.23 o 
   4   4   7     1477.36     1547.69     45.96 o 
   5   4   7      163.89      183.82     16.48 o 
   6   4   7     1921.98     1891.25     55.37 o 
   7   4   7     3797.36     3722.11    102.04 o 
   8   4   7     1510.34     1485.67     51.05 o 
   9   4   7        4.28      -14.97     27.64 o 
  10   4   7      744.74      718.02     45.85 o 
  11   4   7     3217.69     3253.47     99.54 o 
  12   4   7       57.72      112.88     85.85 o 
  13   4   7      208.11      297.87     45.53 o 
  15   4   7       18.19      -13.66     46.83 o 
 -11   5   7      423.54      368.45     47.80 o 
 -10   5   7      117.59      118.37     27.97 o 
  -9   5   7       48.07       25.36     18.86 o 
  -8   5   7     1546.28     1497.81     63.74 o 
  -7   5   7     1190.59     1167.42     50.08 o 
  -6   5   7      321.25      313.48     21.46 o 
  -5   5   7      374.99      339.49     22.76 o 
  -4   5   7     7054.79     7946.90    230.88 o 
  -3   5   7     4232.98     4114.40    284.54 o 
  -2   5   7      448.11      609.67     26.20 o 
  -1   5   7     8228.56    10508.13    279.84 o 
   0   5   7     1232.90     1367.13     99.83 o 
   1   5   7      213.84      235.99     18.86 o 
   2   5   7      963.18     1052.34     34.48 o 
   3   5   7     2315.26     2340.60     85.85 o 
   4   5   7    10748.16    11564.58    283.76 o 
   5   5   7      190.03      162.73     38.70 o 
   6   5   7      837.13      800.20     30.52 o 
   7   5   7      104.33       66.32     39.35 o 
   8   5   7     4849.56     4850.44    138.42 o 
   9   5   7       22.01       16.38     16.94 o 
  10   5   7       68.14      138.34     61.14 o 
  11   5   7     1814.80     1899.09     96.26 o 
  12   5   7        1.98       36.37     50.40 o 
  14   5   7      612.77      707.61     62.44 o 
  15   5   7      419.31      396.08     50.73 o 
 -12   6   7        0.42      -16.26     29.92 o 
 -11   6   7      114.93      165.17     51.05 o 
 -10   6   7      105.99       74.48     21.04 o 
  -9   6   7     1761.51     1699.12     57.04 o 
  -8   6   7     2769.70     2745.67     78.13 o 
  -7   6   7       26.45       36.27     36.10 o 
  -6   6   7      520.87      479.02     19.25 o 
  -5   6   7     1499.15     1407.50     90.08 o 
  -4   6   7       83.47       15.93      6.69 o 
  -3   6   7      888.08      976.75     86.17 o 
  -2   6   7     2534.60     2869.41     92.42 o 
  -1   6   7       60.78       76.09     23.41 o 
   0   6   7     1050.12     1107.52    104.38 o 
   1   6   7     1549.21     1824.32     42.69 o 
   2   6   7      989.63     1161.98    168.45 o 
   3   6   7     7438.65     7041.31    423.39 o 
   4   6   7      154.09      153.62     16.91 o 
   5   6   7      168.24      130.34     16.10 o 
   6   6   7       13.59       16.91     14.26 o 
   7   6   7      632.91      581.52     27.36 o 
   8   6   7     2438.25     2343.27     68.04 o 
   9   6   7      496.88      543.55     50.08 o 
  10   6   7      200.23      177.85     18.42 o 
  11   6   7        3.38       -0.43     21.38 o 
  12   6   7     1015.67     1181.73     72.19 o 
  13   6   7     1103.56     1039.95     69.59 o 
  14   6   7        7.97       11.06     29.92 o 
 -12   7   7      123.58      133.33     48.78 o 
 -11   7   7      596.10      625.66     67.64 o 
 -10   7   7      221.35      242.68     37.40 o 
  -9   7   7      321.11      242.08     18.38 o 
  -8   7   7     1079.26      977.46     36.57 o 
  -7   7   7      566.04      471.52     31.22 o 
  -6   7   7      436.73      400.57     18.52 o 
  -5   7   7       37.16       17.03      7.33 o 
  -4   7   7      658.14      654.76     38.70 o 
  -3   7   7     1731.77     1798.51     63.92 o 
  -2   7   7      784.10      902.72     51.38 o 
  -1   7   7     2138.78     2348.76     75.77 o 
   0   7   7     5498.89     5730.62    132.35 o 
   1   7   7     5320.29     5449.52    190.88 o 
   2   7   7     1736.98     1909.21     58.63 o 
   3   7   7     2535.54     2340.38     89.10 o 
   4   7   7        0.74       -4.92     16.91 o 
   5   7   7     3632.06     3624.83    102.99 o 
   6   7   7      113.65       99.64     15.86 o 
   7   7   7     8543.03     8217.48    168.00 o 
   8   7   7     2354.18     2382.14     68.94 o 
   9   7   7      436.30      377.32     35.77 o 
  10   7   7       50.43       78.52     20.68 o 
  11   7   7      774.13      711.23     36.79 o 
  12   7   7      852.41      864.70     43.77 o 
  13   7   7       42.06       -5.85     38.37 o 
  14   7   7     1097.38     1165.47     85.85 o 
 -12   8   7        2.71       -5.85     46.18 o 
 -11   8   7        1.59      -39.67     39.67 o 
 -10   8   7      451.22      435.69     38.70 o 
  -9   8   7        0.22        6.74     14.31 o 
  -8   8   7      574.44      482.46     24.82 o 
  -7   8   7        2.66      -12.67     12.67 o 
  -6   8   7      969.96      921.62     39.22 o 
  -5   8   7     1782.44     1819.74     70.24 o 
  -4   8   7     1310.16     1286.44     75.44 o 
  -3   8   7      168.76       68.94     25.36 o 
  -2   8   7     1720.44     1613.91     57.02 o 
  -1   8   7     4816.35     5192.91    352.18 o 
   0   8   7        3.20      -15.89     15.93 o 
   1   8   7       81.82       68.18      8.78 o 
   2   8   7       23.00       28.43     13.10 o 
   3   8   7      666.93      593.26     24.39 o 
   4   8   7     2560.64     2535.15     74.75 o 
   5   8   7     2505.41     2486.46     73.96 o 
   6   8   7     1470.49     1494.62     48.50 o 
   7   8   7      307.39      286.18     21.79 o 
   8   8   7      196.88      169.41     10.09 o 
   9   8   7       39.85       72.44     19.51 o 
  10   8   7       72.40      261.08     25.78 o 
  11   8   7      725.23      706.96     36.25 o 
  12   8   7       10.53       49.43     40.97 o 
  13   8   7      167.01      144.38     43.57 o 
  14   8   7      289.10      331.69     53.33 o 
  15   8   7       17.81      -50.08     50.08 o 
 -12   9   7      426.91      478.02     57.88 o 
 -11   9   7       91.43       93.65     40.32 o 
 -10   9   7       66.75       33.48     24.71 o 
  -9   9   7      848.93      770.30     57.56 o 
  -8   9   7     1368.85     1370.73     48.51 o 
  -7   9   7     2892.52     2907.07    111.21 o 
  -6   9   7      128.28      124.37     12.66 o 
  -5   9   7     2727.69     2769.94     96.91 o 
  -4   9   7     1462.16     1463.99     57.88 o 
  -3   9   7     6634.31     6913.68    199.36 o 
  -2   9   7     5239.61     5649.31    138.20 o 
  -1   9   7    29827.36    32380.42    758.91 o 
   0   9   7     5695.62     6171.25    324.21 o 
   1   9   7      508.98      742.95     21.24 o 
   2   9   7      753.48      773.55     21.37 o 
   3   9   7     9868.18    10308.87    211.10 o 
   4   9   7       69.67        3.08     15.62 o 
   5   9   7       40.49       29.48     13.77 o 
   6   9   7     2010.20     2009.14     64.14 o 
   7   9   7      493.18      444.21     17.99 o 
   8   9   7      170.29      155.32     12.68 o 
   9   9   7      167.06      264.68     80.65 o 
  10   9   7     2564.77     2475.86     79.67 o 
  11   9   7      911.66     1000.14     81.95 o 
  12   9   7      333.76      326.49     46.18 o 
  13   9   7       15.99       94.30     42.92 o 
  14   9   7      337.67      336.89     55.28 o 
  15   9   7       42.87      177.55     55.28 o 
 -12  10   7      192.87      228.28     42.92 o 
 -11  10   7        0.39       31.22     29.92 o 
 -10  10   7      448.01      381.12     48.78 o 
  -9  10   7      955.62      876.47     44.23 o 
  -8  10   7       76.40       50.73     24.06 o 
  -7  10   7       43.92       48.98     44.88 o 
  -6  10   7     1223.00     1184.33     52.68 o 
  -5  10   7       49.82       16.91     24.06 o 
  -4  10   7       80.37       27.32     15.61 o 
  -3  10   7     1501.59     1496.15     53.78 o 
  -2  10   7     4296.94     4357.45    153.49 o 
  -1  10   7      999.11     1052.80     28.03 o 
   0  10   7       22.35       -9.37      9.37 o 
   1  10   7     1809.15     1878.50     56.01 o 
   2  10   7      575.28      633.25     24.06 o 
   3  10   7     2512.46     2625.11     61.99 o 
   4  10   7      844.20      776.75     40.00 o 
   5  10   7     5196.88     5286.67    141.92 o 
   6  10   7       55.93      122.77     24.39 o 
   7  10   7      235.75      220.12     19.84 o 
   8  10   7     2440.24     2290.44     56.65 o 
   9  10   7     1649.90     1702.52     66.99 o 
  10  10   7      231.88      299.71     43.90 o 
  11  10   7     1123.65     1058.62     48.96 o 
  12  10   7      285.19      316.73     39.67 o 
  13  10   7      334.14      411.69     50.73 o 
  14  10   7      538.74      560.62     63.74 o 
 -11  11   7      804.10      811.66     76.74 o 
 -10  11   7        7.90       14.96     36.42 o 
  -9  11   7      638.72      551.05     27.29 o 
  -8  11   7        1.30      -30.57     30.57 o 
  -7  11   7       47.79        6.50     19.51 o 
  -6  11   7      588.54      491.03     29.92 o 
  -5  11   7     3592.88     3891.98    173.65 o 
  -4  11   7      572.04      557.71     23.94 o 
  -3  11   7      897.11      894.58     27.33 o 
  -2  11   7     2082.97     2265.05     48.28 o 
  -1  11   7     3673.40     4134.46     91.87 o 
   0  11   7      339.03      314.57     27.64 o 
   1  11   7        1.05      -21.14     21.14 o 
   2  11   7     3599.30     3980.19     86.86 o 
   3  11   7     1418.28     1272.85     33.38 o 
   4  11   7      415.24      337.03     14.64 o 
   5  11   7       35.24      139.95     44.55 o 
   6  11   7      157.16      174.78     42.27 o 
   7  11   7     1398.34     1439.39     41.34 o 
   8  11   7       40.78       51.36     11.63 o 
   9  11   7     1678.18     1760.65     47.25 o 
  10  11   7       62.53       52.57     21.38 o 
  11  11   7      417.62      446.82     34.34 o 
  12  11   7      101.61       94.30     39.67 o 
  13  11   7      334.10      392.17     50.08 o 
  14  11   7      283.57      293.32     55.28 o 
 -11  12   7      573.57      572.49    120.64 o 
 -10  12   7      202.77      162.59     34.47 o 
  -9  12   7       20.72        4.98     19.61 o 
  -8  12   7      211.13      204.78     28.29 o 
  -7  12   7     1353.58     1434.37     65.04 o 
  -6  12   7        9.45      -15.64     16.91 o 
  -5  12   7      305.00      283.03     54.31 o 
  -4  12   7      956.27      934.25    119.99 o 
  -3  12   7      244.37      243.32     11.87 o 
  -2  12   7      171.33      155.84     10.16 o 
  -1  12   7       41.76       19.88     15.23 o 
   0  12   7     1508.56     1525.88     39.50 o 
   1  12   7     2489.50     2615.46    122.92 o 
   2  12   7       12.68       14.96     10.20 o 
   3  12   7      295.02      292.21     40.97 o 
   4  12   7     2775.38     2674.35     66.24 o 
   5  12   7       10.94       65.86     45.20 o 
   6  12   7     6265.90     6811.33    182.07 o 
   7  12   7     1283.92     1231.01     37.02 o 
   8  12   7       86.43      125.68     14.85 o 
   9  12   7       86.09       62.82     13.38 o 
  10  12   7     1131.05      954.83     92.03 o 
  11  12   7      632.99      580.13     54.63 o 
 -11  13   7       24.26       87.65     31.57 o 
 -10  13   7       85.61       82.36     27.75 o 
  -9  13   7      108.41      129.30     23.74 o 
  -8  13   7     1179.11     1175.45     45.36 o 
  -7  13   7      136.49      168.55     71.54 o 
  -6  13   7     1096.35     1158.64     76.42 o 
  -5  13   7     1820.46     1845.84     61.31 o 
  -4  13   7     1520.37     1644.00     43.13 o 
  -3  13   7      103.87       87.72     10.23 o 
  -2  13   7       61.26       72.87     24.39 o 
  -1  13   7     5590.44     6041.92    136.90 o 
   0  13   7      647.67      625.55     25.09 o 
   1  13   7     2563.22     2556.43     86.50 o 
   2  13   7       43.27        3.25     15.28 o 
   3  13   7     3516.64     3768.16    342.75 o 
   4  13   7       83.36      489.81    145.68 o 
   5  13   7     1055.58     1023.24     43.57 o 
   6  13   7       16.69       39.29     44.55 o 
   7  13   7      312.58      311.79     21.79 o 
   8  13   7      125.88      103.04     15.36 o 
   9  13   7       24.21       66.06     14.80 o 
  10  13   7       78.28      114.12     15.61 o 
  11  13   7      281.21      228.93     31.22 o 
  12  13   7      334.47      396.08     50.73 o 
  13  13   7      155.97      245.84     52.68 o 
 -10  14   7       35.14       33.27     45.85 o 
  -9  14   7        7.70      -38.37     38.37 o 
  -8  14   7      541.27      514.75     86.50 o 
  -7  14   7     1188.50     1090.28    129.10 o 
  -6  14   7        9.80       -8.27     15.64 o 
  -5  14   7      666.75      629.73     42.60 o 
  -4  14   7      541.58      579.40     20.99 o 
  -3  14   7       33.28       21.25     10.05 o 
  -2  14   7     1413.48     1447.69     36.54 o 
  -1  14   7       91.77      102.70      9.84 o 
   0  14   7      926.76      886.10     33.58 o 
   1  14   7      874.26      908.38     25.77 o 
   2  14   7      564.44      559.51     79.35 o 
   3  14   7     2295.68     2389.59     59.49 o 
   4  14   7     2050.62     2177.88     54.56 o 
   5  14   7      352.17      325.96     25.04 o 
   6  14   7       41.09       11.98     18.24 o 
   7  14   7      488.39      449.67     20.88 o 
   8  14   7       52.17       87.97     30.24 o 
   9  14   7      375.33      352.68     34.79 o 
  10  14   7       10.11       28.56     64.39 o 
  11  14   7     1488.43     1431.47     94.30 o 
  12  14   7       43.07       59.83     41.62 o 
  13  14   7      340.37      419.49     57.23 o 
 -10  15   7      150.95      232.83     50.73 o 
  -9  15   7     1613.81     1710.34     85.36 o 
  -8  15   7       10.45       15.61     19.90 o 
  -7  15   7       17.79      -17.22     17.56 o 
  -6  15   7       14.80       10.37     33.49 o 
  -5  15   7      475.66      449.37     97.56 o 
  -4  15   7      209.59      197.76     14.14 o 
  -3  15   7       52.40       31.40      9.14 o 
  -2  15   7      485.78      476.07     17.86 o 
  -1  15   7      127.72      114.46     15.93 o 
   0  15   7       39.63       71.23     14.72 o 
   1  15   7      388.75      367.10     39.67 o 
   2  15   7      407.70      452.47     65.04 o 
   3  15   7     1586.56     1769.00     71.87 o 
   4  15   7     1037.39      996.15     31.11 o 
   5  15   7      524.57      483.26     20.39 o 
   6  15   7       61.51      133.34     15.30 o 
   7  15   7       26.71       54.22     20.16 o 
   8  15   7      525.41      503.22     26.01 o 
   9  15   7       10.43      -15.23     15.23 o 
  10  15   7       32.79       31.87     17.56 o 
  11  15   7        7.38       44.88     26.67 o 
  12  15   7       22.86      111.21     33.82 o 
  -9  16   7      154.05      177.08     31.72 o 
  -8  16   7        2.72       -2.38     19.20 o 
  -7  16   7      357.08      290.72     29.27 o 
  -6  16   7      127.09      125.77     25.36 o 
  -5  16   7     1876.05     1883.81     51.54 o 
  -4  16   7       24.70        6.96     21.14 o 
  -3  16   7      605.21      574.81     21.60 o 
  -2  16   7      770.41      799.61     28.95 o 
  -1  16   7     1139.17     1130.60     34.74 o 
   0  16   7      395.01      371.98     39.02 o 
   1  16   7       39.78      107.22     38.05 o 
   2  16   7     1695.63     1782.16     48.81 o 
   3  16   7      903.99      816.31     26.18 o 
   4  16   7      164.23      160.83     36.75 o 
   5  16   7       69.29      180.74     18.51 o 
   6  16   7     2576.62     2639.33     63.09 o 
   7  16   7      806.37      777.82     25.00 o 
   8  16   7     1239.40     1290.28     42.60 o 
   9  16   7      569.30      478.39     25.21 o 
  10  16   7      334.34      360.31     27.32 o 
  11  16   7      195.43      241.94     47.48 o 
  -9  17   7       41.31      -21.00     25.47 o 
  -8  17   7       18.63      -12.43     26.78 o 
  -7  17   7       19.26       55.52     27.97 o 
  -6  17   7      515.73      549.62    125.85 o 
  -5  17   7      533.42      506.04     37.72 o 
  -4  17   7      192.23      198.04     15.12 o 
  -3  17   7      164.51      159.99     13.12 o 
  -2  17   7      156.25      139.23     17.86 o 
  -1  17   7       11.04       36.07     15.16 o 
   0  17   7       54.70       84.32     16.10 o 
   1  17   7      367.45      430.09     19.20 o 
   2  17   7      240.42      194.68     14.47 o 
   3  17   7       21.68       -2.84     25.36 o 
   4  17   7      132.55      159.13     14.92 o 
   5  17   7     1273.70     1412.73     58.53 o 
   6  17   7      284.65      264.72     57.88 o 
   7  17   7     1558.59     1596.32     42.41 o 
   8  17   7        4.49      -14.75     16.12 o 
   9  17   7       14.36       17.31     18.73 o 
  10  17   7       96.97      115.12     24.06 o 
  11  17   7      629.97      760.94     66.34 o 
  -8  18   7        1.84      -39.02     39.02 o 
  -7  18   7      207.13      191.54     28.03 o 
  -6  18   7        2.77        2.17     17.56 o 
  -5  18   7      328.54      280.85     44.88 o 
  -4  18   7       63.37       33.52     13.66 o 
  -3  18   7       21.54       35.03     21.79 o 
  -2  18   7     1131.10     1259.05     39.82 o 
  -1  18   7     1288.00     1286.67     59.83 o 
   0  18   7       20.07       47.29     15.04 o 
   1  18   7       73.36       61.91     17.56 o 
   2  18   7      117.45      141.52     24.71 o 
   3  18   7        1.07       19.03     21.79 o 
   4  18   7       12.62       87.42     19.19 o 
   5  18   7      593.53      532.41     22.37 o 
   6  18   7      159.68      165.06     37.72 o 
   7  18   7      163.16      193.30     17.14 o 
   8  18   7       11.85        2.81     14.97 o 
   9  18   7      231.99      266.65     27.97 o 
  10  18   7      214.75      251.69     45.53 o 
  -7  19   7       23.68       71.21     58.21 o 
  -6  19   7      238.20      315.87     31.08 o 
  -5  19   7       11.71       39.58     18.25 o 
  -4  19   7      292.73      299.73     18.97 o 
  -3  19   7      677.52      755.19     52.68 o 
  -2  19   7        3.08       41.02     64.71 o 
  -1  19   7      499.30      540.47     25.11 o 
   0  19   7      269.80      258.81     20.46 o 
   1  19   7       30.92       86.50     21.46 o 
   2  19   7     1440.12     1483.46     46.20 o 
   3  19   7       13.06       24.38     18.54 o 
   4  19   7      115.92       97.82     15.88 o 
   5  19   7      301.80      296.47     22.76 o 
   6  19   7      260.19      254.36     19.34 o 
   7  19   7       42.10       61.30     28.62 o 
   8  19   7       60.55       84.55     24.06 o 
   9  19   7      110.18      137.23     27.32 o 
  -6  20   7       87.60       39.02     40.97 o 
  -5  20   7      613.23      603.74     51.70 o 
  -4  20   7      112.90      155.81     21.34 o 
  -3  20   7      695.12      790.85     40.97 o 
  -2  20   7      324.52      337.84     40.97 o 
  -1  20   7      120.37      153.07     44.23 o 
   0  20   7        6.46       34.88     22.11 o 
   1  20   7     1827.32     1830.80     53.68 o 
   2  20   7      329.60      338.92     20.45 o 
   3  20   7       72.91      110.56     20.81 o 
   4  20   7      410.09      382.07     23.32 o 
   5  20   7      472.66      487.42     25.38 o 
   6  20   7        0.80        0.55     25.04 o 
   7  20   7        4.95       33.82     23.41 o 
   8  20   7      855.21      920.28     48.13 o 
  -5  21   7       71.08      133.33     40.97 o 
  -4  21   7       25.68       96.26     33.82 o 
  -3  21   7       99.78      150.24     32.52 o 
  -2  21   7        0.47       18.21     29.27 o 
  -1  21   7        1.86       70.89     29.27 o 
   0  21   7       31.91       39.02     18.21 o 
   1  21   7       68.67       95.60     20.16 o 
   2  21   7      108.85      146.33     22.76 o 
   3  21   7        8.95       29.92     20.16 o 
   4  21   7        7.99        9.76     18.86 o 
   5  21   7        1.75      -12.36     23.41 o 
   6  21   7       30.23      102.76     22.11 o 
   7  21   7      317.89      353.80     29.92 o 
  -3  22   7        3.56       71.54     41.62 o 
  -2  22   7        8.67       33.82     32.52 o 
  -1  22   7       63.72       83.25     34.47 o 
   0  22   7       63.78       40.32     35.12 o 
   5  22   7      454.06      461.11     53.98 o 
   0 -17   8      657.90      725.17     55.28 o 
   1 -17   8       72.14      126.82     35.12 o 
   2 -17   8      259.11      333.64     39.02 o 
   3 -17   8       38.05       48.78     31.22 o 
   4 -17   8       11.66       21.46     31.87 o 
   5 -17   8      177.92      186.01     31.22 o 
  -3 -16   8       42.77      176.25     48.78 o 
  -2 -16   8      320.88      319.33     55.93 o 
  -1 -16   8       10.55      -31.22     31.22 o 
   0 -16   8     1555.95     1693.57     91.05 o 
   1 -16   8      134.82      126.17     27.97 o 
   2 -16   8      140.77      197.71     33.82 o 
   3 -16   8        0.02      -27.97     27.97 o 
   4 -16   8      889.43     1082.22     64.39 o 
   5 -16   8       39.45       21.46     29.92 o 
   6 -16   8       19.36       55.93     29.27 o 
   7 -16   8       91.11      102.76     31.87 o 
  -4 -15   8        0.19       98.86     43.57 o 
  -3 -15   8      282.91      324.54     50.73 o 
  -2 -15   8       71.96       83.25     39.67 o 
  -1 -15   8      386.69      344.05     34.47 o 
   0 -15   8       39.19       62.44     28.62 o 
   1 -15   8        4.50        1.30     21.46 o 
   2 -15   8       34.31       -3.90     26.67 o 
   3 -15   8       57.19       58.53     23.41 o 
   4 -15   8      284.79      299.82     33.82 o 
   5 -15   8       70.34       96.91     29.92 o 
   6 -15   8      176.97      200.97     31.22 o 
   7 -15   8      320.44      289.42     36.42 o 
   8 -15   8        3.97       22.11     27.32 o 
  -4 -14   8      471.55      457.86     57.88 o 
  -3 -14   8      133.69      151.54     42.27 o 
  -2 -14   8       57.66      103.41     36.42 o 
  -1 -14   8      158.52      120.32     20.16 o 
   0 -14   8      108.66       96.26     24.71 o 
   1 -14   8       18.12       39.02     19.51 o 
   2 -14   8       27.20       -6.50     25.36 o 
   3 -14   8     1384.09     1550.49     73.49 o 
   4 -14   8      684.02      663.38     60.48 o 
   5 -14   8        0.60       13.01     37.72 o 
   6 -14   8       29.24       -6.50     24.71 o 
   7 -14   8        2.03       11.06     24.71 o 
   8 -14   8       87.95       96.91     27.97 o 
   9 -14   8        2.35       41.62     26.01 o 
  10 -14   8      231.78      326.02    105.04 o 
  -6 -13   8      265.23      360.31     39.67 o 
  -5 -13   8       60.91      119.67     23.41 o 
  -4 -13   8        0.97       -6.86     15.62 o 
  -3 -13   8      123.53      165.66     38.70 o 
  -2 -13   8       13.79       50.22     34.14 o 
  -1 -13   8        4.19       -5.85     34.47 o 
   0 -13   8        1.57       24.71     24.06 o 
   1 -13   8       28.60       59.83     20.16 o 
   2 -13   8       38.18       42.92     19.51 o 
   3 -13   8      136.06       84.55     25.36 o 
   4 -13   8       75.86       68.94     18.21 o 
   5 -13   8      366.92      310.23     29.27 o 
   6 -13   8      180.36      206.82     24.06 o 
   7 -13   8      754.20      727.77     48.13 o 
   8 -13   8      410.55      445.51     37.72 o 
   9 -13   8        1.39        8.91     20.29 o 
  10 -13   8        0.92        7.57     23.74 o 
  -7 -12   8       20.22      -14.96     28.62 o 
  -6 -12   8       12.24       15.61     24.71 o 
  -5 -12   8      900.00      989.22     46.83 o 
  -4 -12   8     1981.14     2179.74    135.60 o 
  -3 -12   8      258.86      246.46     15.47 o 
  -2 -12   8      632.31      645.90     22.02 o 
  -1 -12   8       89.89       99.45     18.21 o 
   0 -12   8     2735.45     2888.30     86.50 o 
   1 -12   8       10.50       -7.80     16.91 o 
   2 -12   8     1058.52     1102.38     42.27 o 
   3 -12   8        3.84       13.66     17.56 o 
   4 -12   8      124.76       95.60     16.91 o 
   5 -12   8       11.19       12.36     17.56 o 
   6 -12   8     1068.85     1100.43     57.23 o 
   7 -12   8      251.35      232.83     27.97 o 
   8 -12   8       51.08       39.31     33.82 o 
   9 -12   8        6.64      -17.64     17.64 o 
  10 -12   8        8.44      -10.36     24.98 o 
  11 -12   8        1.12       51.47     42.92 o 
  -7 -11   8       35.57       26.01     18.21 o 
  -6 -11   8     1560.49     1722.84     73.49 o 
  -5 -11   8       13.05       49.43     24.71 o 
  -4 -11   8      281.72      254.79     44.23 o 
  -3 -11   8        0.45        8.45     11.08 o 
  -2 -11   8        1.44       -5.65      9.19 o 
  -1 -11   8        2.47       -8.78      8.78 o 
   0 -11   8      383.00      402.58     24.06 o 
   1 -11   8      145.59      160.64     17.56 o 
   2 -11   8      237.58      169.10     19.51 o 
   3 -11   8      376.13      369.41     22.76 o 
   4 -11   8      229.88      221.78     20.16 o 
   5 -11   8      840.96      822.07     33.82 o 
   6 -11   8      833.97      903.37     37.72 o 
   7 -11   8       11.41      -16.91     22.11 o 
   8 -11   8       89.77       70.57      9.37 o 
   9 -11   8       11.62        9.28     12.04 o 
  10 -11   8      231.17      283.95     27.48 o 
  11 -11   8      181.65      207.47     33.82 o 
  12 -11   8      159.43      210.91     30.27 o 
  -9 -10   8      260.92      379.17     43.57 o 
  -8 -10   8      381.44      466.32     48.13 o 
  -7 -10   8       63.07       70.24     20.81 o 
  -6 -10   8      181.34      203.57     19.51 o 
  -5 -10   8       59.04       94.95     26.01 o 
  -4 -10   8     1286.49     1394.40     53.33 o 
  -3 -10   8       93.21       67.10     16.05 o 
  -2 -10   8     3051.09     3285.99    146.33 o 
  -1 -10   8      482.59      451.18     16.80 o 
   0 -10   8        4.88        0.91      4.96 o 
   1 -10   8       47.96       73.49     17.56 o 
   2 -10   8     1177.75     1230.50     40.97 o 
   3 -10   8       79.46       59.83     15.61 o 
   4 -10   8      127.61      103.41     16.26 o 
   5 -10   8      375.61      347.30     21.46 o 
   6 -10   8        7.81       13.01     15.61 o 
   7 -10   8      136.19      111.52      7.58 o 
   8 -10   8       37.41       46.92     10.41 o 
   9 -10   8      517.07      451.30     26.99 o 
  10 -10   8      602.14      596.90     24.71 o 
  11 -10   8        2.64      -10.82     14.99 o 
  12 -10   8        7.14        5.17     28.62 o 
  13 -10   8       23.24       -1.87     21.75 o 
  -9  -9   8       13.59      -23.41     34.47 o 
  -8  -9   8      710.06      822.72     46.18 o 
  -7  -9   8       56.45       17.56     18.86 o 
  -6  -9   8      105.70      110.56     16.26 o 
  -5  -9   8       34.01       39.67     13.01 o 
  -4  -9   8     1079.95     1187.58     45.53 o 
  -3  -9   8     1102.79     1176.88     38.05 o 
  -2  -9   8      890.14      935.66     31.11 o 
  -1  -9   8        8.53       17.09     21.79 o 
   0  -9   8      337.94      303.89     14.22 o 
   1  -9   8      389.93      371.36     21.46 o 
   2  -9   8     1189.99     1146.61     38.37 o 
   3  -9   8     1437.17     1471.14     46.18 o 
   4  -9   8     2880.38     2891.56     79.35 o 
   5  -9   8      183.85      223.73     17.56 o 
   6  -9   8      427.27      402.28     15.36 o 
   7  -9   8     4334.22     4766.10     88.49 o 
   8  -9   8     1486.09     1511.74     55.93 o 
   9  -9   8     1560.95     1551.31     36.45 o 
  10  -9   8      985.60     1046.87     31.73 o 
  11  -9   8       54.46       46.64     12.49 o 
  12  -9   8        1.58        7.87     16.83 o 
  13  -9   8      258.55      303.08     32.84 o 
 -10  -8   8      287.79      433.15     55.93 o 
  -9  -8   8      218.60      252.34     40.32 o 
  -8  -8   8      155.33      169.75     24.06 o 
  -7  -8   8        0.48       -9.76     15.61 o 
  -6  -8   8      422.54      433.80     22.11 o 
  -5  -8   8      306.42      305.02     17.56 o 
  -4  -8   8     1778.81     1938.11     54.63 o 
  -3  -8   8      215.25      190.23     12.14 o 
  -2  -8   8     2881.57     2930.81     61.43 o 
  -1  -8   8      281.32      260.38     23.09 o 
   0  -8   8      382.76      352.65     11.44 o 
   1  -8   8      151.20      147.47     10.73 o 
   2  -8   8      477.53      498.19     22.11 o 
   3  -8   8      853.08      869.55     30.57 o 
   4  -8   8      223.22      244.54     16.91 o 
   5  -8   8      245.69      222.43     17.56 o 
   6  -8   8        1.16       -8.54      8.54 o 
   7  -8   8      324.87      315.10     12.66 o 
   8  -8   8      850.22      831.25     28.94 o 
   9  -8   8       38.60       35.02     10.09 o 
  10  -8   8       13.80       32.17     11.71 o 
  11  -8   8      213.86      234.45     21.14 o 
  12  -8   8      617.83      609.24     26.42 o 
  13  -8   8        0.93      -18.75     18.75 o 
 -10  -7   8       11.38      -26.67     26.67 o 
  -9  -7   8       16.50       12.36     33.17 o 
  -8  -7   8      166.30      196.41     19.51 o 
  -7  -7   8        8.39       24.06     15.61 o 
  -6  -7   8      108.52      122.27     15.61 o 
  -5  -7   8      124.70      126.17     18.21 o 
  -4  -7   8      420.33      455.91     20.16 o 
  -3  -7   8     1126.71     1111.49     33.17 o 
  -2  -7   8        5.95      -15.87     31.87 o 
  -1  -7   8      776.54      779.45     21.44 o 
   0  -7   8     1962.26     1897.11     40.83 o 
   1  -7   8        8.26        8.50      8.45 o 
   2  -7   8      312.57      242.85      8.66 o 
   3  -7   8       71.08       78.41      7.19 o 
   4  -7   8       67.47       58.64      5.63 o 
   5  -7   8     3536.28     3759.38     67.42 o 
   6  -7   8     2022.13     1943.17     37.03 o 
   7  -7   8      169.85      173.50      9.66 o 
   8  -7   8      424.19      393.07     14.23 o 
   9  -7   8      112.38       96.17     10.55 o 
  10  -7   8       38.98       55.19     11.50 o 
  11  -7   8        7.51       -7.33     11.56 o 
  12  -7   8        1.66      -31.87     31.87 o 
  13  -7   8      399.30      425.99     27.10 o 
  14  -7   8      238.17      316.73     42.27 o 
 -10  -6   8       91.08      178.85     43.57 o 
  -9  -6   8      691.94      693.30     63.74 o 
  -8  -6   8       81.49       85.85     17.56 o 
  -7  -6   8      879.16      838.33     42.92 o 
  -6  -6   8     1615.74     1720.24     50.08 o 
  -5  -6   8       34.08       28.62     13.01 o 
  -4  -6   8       40.48       33.17     11.71 o 
  -3  -6   8      144.11      139.18     11.71 o 
  -2  -6   8      489.20      487.55     23.74 o 
  -1  -6   8       67.14       49.39     14.96 o 
   0  -6   8     3550.84     3575.49     84.29 o 
   1  -6   8     1274.43     1283.16     49.75 o 
   2  -6   8      698.90      648.70     15.62 o 
   3  -6   8      211.96      161.96      7.94 o 
   4  -6   8     1108.26      952.59     24.42 o 
   5  -6   8       10.78       -6.24      6.24 o 
   6  -6   8        3.00       -7.95     13.66 o 
   7  -6   8        1.36       -7.49      7.49 o 
   8  -6   8       41.33       30.85      8.42 o 
   9  -6   8       12.47        7.54      8.78 o 
  10  -6   8       52.22       69.63     14.96 o 
  11  -6   8     1215.84     1177.17     62.44 o 
  12  -6   8      305.21      290.28     19.84 o 
  13  -6   8        0.62       -8.45     15.61 o 
  14  -6   8      244.20      354.45     33.82 o 
 -11  -5   8       97.52       65.04     32.52 o 
 -10  -5   8      159.44      163.24     40.32 o 
  -9  -5   8      863.00      850.04     44.88 o 
  -8  -5   8     1684.72     1744.95     56.58 o 
  -7  -5   8       76.75       54.63     13.66 o 
  -6  -5   8       11.38       11.71     13.01 o 
  -5  -5   8      332.99      263.40     16.26 o 
  -4  -5   8     1726.31     1790.48     46.83 o 
  -3  -5   8      340.51      334.94     15.61 o 
  -2  -5   8     2737.28     2701.00     61.79 o 
  -1  -5   8     1107.63     1052.09    120.97 o 
   0  -5   8      160.60      196.75     10.18 o 
   1  -5   8      158.86      145.62      8.70 o 
   2  -5   8     6694.45     6643.05     98.55 o 
   3  -5   8     3062.75     3029.06     82.27 o 
   4  -5   8     1646.18     1509.72     29.81 o 
   5  -5   8     5261.40     5422.77    238.36 o 
   6  -5   8       57.79       55.77      7.82 o 
   7  -5   8       17.43       14.70     15.93 o 
   8  -5   8       85.99      102.11      9.88 o 
   9  -5   8       59.74       69.24      9.35 o 
  10  -5   8      422.59      500.53     40.65 o 
  11  -5   8       86.97       62.49     11.26 o 
  12  -5   8      560.76      560.89     32.19 o 
  13  -5   8      345.87      372.20     17.97 o 
  14  -5   8      608.75      647.77     61.79 o 
  15  -5   8      464.04      561.27     42.92 o 
 -11  -4   8      102.68      193.16     42.92 o 
 -10  -4   8      415.61      435.10     33.82 o 
  -9  -4   8      599.06      635.41     35.12 o 
  -8  -4   8      313.79      346.00     22.11 o 
  -7  -4   8      194.26      204.87     16.26 o 
  -6  -4   8       68.97       64.39     14.31 o 
  -5  -4   8     2078.59     2042.82     53.33 o 
  -4  -4   8     1372.34     1381.39     37.72 o 
  -3  -4   8      148.91      163.89     13.01 o 
  -2  -4   8      738.22      760.94     23.41 o 
  -1  -4   8     1649.53     1684.46     41.62 o 
   0  -4   8        6.45       -0.81     12.68 o 
   1  -4   8      107.38      106.29      8.50 o 
   2  -4   8     2300.76     2241.02     61.79 o 
   3  -4   8     2413.05     2283.04     38.26 o 
   4  -4   8     4094.63     3699.02     93.65 o 
   5  -4   8        9.46        0.51      7.15 o 
   6  -4   8        1.33       -3.42      7.12 o 
   7  -4   8     1781.83     1932.42     38.96 o 
   8  -4   8      451.02      457.25     30.57 o 
   9  -4   8       34.37       17.91     13.66 o 
  10  -4   8     1117.31     1141.45     29.22 o 
  11  -4   8        9.94        6.01     12.03 o 
  12  -4   8        3.04        2.75     10.93 o 
  13  -4   8        9.61      -10.59     11.72 o 
  14  -4   8      585.52      727.12     42.92 o 
  15  -4   8      197.62      236.74     33.17 o 
 -11  -3   8        0.53        2.60     26.67 o 
 -10  -3   8      401.70      425.99     33.17 o 
  -9  -3   8       34.45       20.16     16.91 o 
  -8  -3   8      145.46      155.44     16.91 o 
  -7  -3   8     1586.73     1560.89     49.43 o 
  -6  -3   8     3813.22     4104.50    100.81 o 
  -5  -3   8     2482.87     2568.97     65.04 o 
  -4  -3   8       24.43       35.77     11.71 o 
  -3  -3   8     1466.88     1610.97     41.62 o 
  -2  -3   8       27.52        1.95      9.11 o 
  -1  -3   8      787.84      941.09     26.01 o 
   0  -3   8       14.33       -3.48      7.66 o 
   1  -3   8     2980.10     2986.42     55.09 o 
   2  -3   8     5202.80     5067.94    147.63 o 
   3  -3   8     3194.19     3291.15     73.17 o 
   4  -3   8      434.91      408.30     47.80 o 
   5  -3   8     3876.12     3598.18     59.30 o 
   6  -3   8     2169.78     2097.24     41.58 o 
   7  -3   8     1420.22     1250.21     32.19 o 
   8  -3   8     3900.33     3779.73     67.13 o 
   9  -3   8      400.98      398.05     14.02 o 
  10  -3   8       80.09       67.20      9.84 o 
  11  -3   8       80.11       69.78     13.01 o 
  12  -3   8       18.60       15.09      9.98 o 
  13  -3   8      453.56      411.65     33.49 o 
  14  -3   8       75.68       86.50     22.76 o 
  15  -3   8       74.80      159.34     34.47 o 
 -12  -2   8      337.93      370.06     58.53 o 
 -11  -2   8       22.51       18.21     30.57 o 
 -10  -2   8      282.90      279.01     26.01 o 
  -9  -2   8       25.21       -3.90     16.91 o 
  -8  -2   8        4.95       11.71     16.26 o 
  -7  -2   8      319.11      337.54     19.51 o 
  -6  -2   8        1.17       -5.85     13.01 o 
  -5  -2   8     2628.98     2639.86     61.79 o 
  -4  -2   8        2.64       11.06     11.06 o 
  -3  -2   8     3981.91     4128.56     91.05 o 
  -2  -2   8      864.01     1049.70     28.62 o 
  -1  -2   8     7700.54     7704.96    160.64 o 
   0  -2   8     6814.37     6723.54    215.27 o 
   1  -2   8        6.06       -7.82      7.82 o 
   2  -2   8     1920.31     1869.13     32.00 o 
   3  -2   8       12.75       -5.93      5.93 o 
   4  -2   8     1347.59     1232.58     21.75 o 
   5  -2   8      423.48      354.51     21.79 o 
   6  -2   8     5021.94     4725.98    161.62 o 
   7  -2   8       12.86       -7.82      7.82 o 
   8  -2   8       59.48       33.05      9.11 o 
   9  -2   8     3298.09     3079.57     92.35 o 
  10  -2   8      569.52      539.67     16.32 o 
  11  -2   8      490.56      445.66     25.04 o 
  12  -2   8      521.46      487.71     18.86 o 
  13  -2   8      230.31      239.73     20.88 o 
  14  -2   8       11.28      -10.41     24.71 o 
  15  -2   8       83.34       70.89     30.57 o 
 -12  -1   8        3.31      -21.46     44.23 o 
 -11  -1   8       15.23       62.44     21.46 o 
 -10  -1   8        6.84       11.71     17.56 o 
  -9  -1   8        1.53       11.71     14.31 o 
  -8  -1   8       47.04       14.96     14.96 o 
  -7  -1   8      831.97      781.75     28.62 o 
  -6  -1   8     6309.22     6812.65    152.84 o 
  -5  -1   8      100.09       66.34     13.66 o 
  -4  -1   8     1435.05     1478.95     39.67 o 
  -3  -1   8     2052.37     2150.78     54.63 o 
  -2  -1   8     4058.40     3874.92     85.85 o 
  -1  -1   8     1337.23     1437.23     42.92 o 
   0  -1   8     7529.87     7713.34    170.72 o 
   1  -1   8     1185.81     1178.17     32.95 o 
   2  -1   8      173.81      209.14     11.71 o 
   3  -1   8        6.82        3.44     12.36 o 
   4  -1   8     2035.07     1928.78     53.98 o 
   5  -1   8     5585.77     5393.67    145.36 o 
   6  -1   8     2724.13     2624.02     47.22 o 
   7  -1   8      898.52      797.13     34.79 o 
   8  -1   8      437.43      454.16     14.02 o 
   9  -1   8      827.92      748.11     19.05 o 
  10  -1   8      310.79      267.73     12.81 o 
  11  -1   8     1913.69     1878.90    168.77 o 
  12  -1   8      260.67      197.53     19.48 o 
  13  -1   8      240.93      285.05     26.90 o 
  14  -1   8        3.74       43.57     37.07 o 
  15  -1   8        6.87       89.10     44.88 o 
 -12   0   8       19.26       86.50     33.82 o 
 -11   0   8       13.62      -12.36     20.81 o 
 -10   0   8       65.15       71.54     24.06 o 
  -9   0   8      504.14      507.94     26.01 o 
  -8   0   8      110.27       98.21     15.61 o 
  -7   0   8     1074.63     1037.34     34.47 o 
  -6   0   8     1307.18     1258.47     39.02 o 
  -5   0   8     1100.12      993.12     31.87 o 
  -4   0   8     1469.54     1417.16     66.99 o 
  -3   0   8      598.86      723.21     22.76 o 
  -2   0   8     1610.13     1590.16     40.97 o 
  -1   0   8        3.12      -10.58     10.58 o 
   0   0   8        6.08        2.32     13.33 o 
   1   0   8     6240.12     5911.41    115.77 o 
   2   0   8      319.92      337.30     32.84 o 
   3   0   8      326.14      475.51     39.02 o 
   4   0   8      539.41      567.06     35.45 o 
   5   0   8      224.93      164.55      8.73 o 
   6   0   8     2855.21     2981.34     65.04 o 
   7   0   8      220.90      251.80     10.12 o 
   8   0   8      837.14      845.70     19.51 o 
   9   0   8      823.27      812.83     25.15 o 
  10   0   8     1810.80     1764.95     41.91 o 
  11   0   8      484.88      465.94     28.29 o 
  12   0   8      126.51      142.44     18.91 o 
  13   0   8       21.99       79.67     32.84 o 
  14   0   8      142.37      154.14     40.32 o 
  15   0   8       64.27       48.13     42.92 o 
 -12   1   8      206.33      278.36     55.93 o 
 -11   1   8      384.41      424.04     30.57 o 
 -10   1   8     1749.84     1791.78     72.19 o 
  -9   1   8      214.17      180.15     19.51 o 
  -8   1   8        2.12      -14.96     14.96 o 
  -7   1   8      416.89      373.96     24.06 o 
  -6   1   8     3711.41     4011.50    125.52 o 
  -5   1   8       48.91       37.07     17.56 o 
  -4   1   8     6431.25     7134.59    266.65 o 
  -3   1   8     2475.02     2379.06     70.24 o 
  -2   1   8     2049.78     2430.43    117.72 o 
  -1   1   8       74.79      107.31     21.46 o 
   0   1   8     4496.07     4330.08     96.26 o 
   1   1   8    17995.92    17713.32    912.80 o 
   2   1   8     1678.55     1936.17     64.39 o 
   3   1   8     2563.99     2480.07     94.63 o 
   4   1   8    11690.89    12007.54    170.07 o 
   5   1   8    13975.59    15143.02    230.33 o 
   6   1   8     4735.39     4834.63    146.33 o 
   7   1   8     9182.06     9206.90    158.83 o 
   8   1   8     6571.55     6506.05    151.86 o 
   9   1   8      107.77      128.32     15.74 o 
  10   1   8      721.30      630.35     24.42 o 
  11   1   8      359.91      342.29     42.27 o 
  12   1   8      301.29      322.02     37.07 o 
  13   1   8      713.59      721.69     74.14 o 
  14   1   8        5.06       23.41     28.62 o 
  15   1   8       13.28       25.36     29.92 o 
 -12   2   8      283.56      370.71     55.28 o 
 -11   2   8       13.79       22.76     22.11 o 
 -10   2   8      587.44      572.33     57.88 o 
  -9   2   8      641.36      612.65     39.02 o 
  -8   2   8      433.46      428.60     31.22 o 
  -7   2   8      251.22      190.56     26.67 o 
  -6   2   8      858.11      846.79     36.42 o 
  -5   2   8     2480.11     2622.95    124.22 o 
  -4   2   8     2907.69     2769.94     81.95 o 
  -3   2   8     1728.02     1828.20     58.53 o 
  -2   2   8      855.92      901.56     70.24 o 
  -1   2   8     2819.16     2703.17    173.97 o 
   0   2   8      662.82      727.77     26.67 o 
   1   2   8    15577.87    15369.50    258.68 o 
   2   2   8     5108.30     5085.30    269.90 o 
   3   2   8      609.90      721.13     81.30 o 
   4   2   8     4873.68     5193.59     84.87 o 
   5   2   8     6266.66     6236.86     98.76 o 
   6   2   8     5079.34     4967.38     91.70 o 
   7   2   8     3314.64     3297.12    141.78 o 
   8   2   8     4754.21     4743.48    123.02 o 
   9   2   8       51.48       44.43     34.79 o 
  10   2   8        0.49       31.95     17.92 o 
  11   2   8     2956.33     2986.51    132.68 o 
  12   2   8     5831.13     5977.93    174.98 o 
  14   2   8      331.58      361.61     46.18 o 
  15   2   8       31.84       75.44     47.48 o 
 -12   3   8      178.08      110.56     48.13 o 
 -11   3   8      244.17      215.92     34.47 o 
 -10   3   8       38.97       33.82     26.01 o 
  -9   3   8       50.32       79.35     19.51 o 
  -8   3   8      677.70      666.63     38.37 o 
  -7   3   8      837.89      826.62     40.32 o 
  -6   3   8       16.22       10.41     16.91 o 
  -5   3   8      803.03      791.50     33.17 o 
  -4   3   8     1951.10     1867.87     57.88 o 
  -3   3   8      224.20      169.46     19.51 o 
  -2   3   8      986.37     1030.99     41.47 o 
  -1   3   8      214.44      117.45     28.62 o 
   0   3   8    10345.83    10091.34    367.46 o 
   1   3   8        0.42       -5.68     10.73 o 
   2   3   8     1690.69     1931.48     70.57 o 
   3   3   8     3060.20     3200.51    136.90 o 
   4   3   8      100.58       74.06      8.30 o 
   5   3   8     1216.51     1145.91     24.56 o 
   6   3   8     1239.70     1184.33     25.73 o 
   7   3   8     2292.59     2493.02     95.28 o 
   8   3   8      368.51      336.30     35.45 o 
   9   3   8        1.93      -16.32     16.32 o 
  10   3   8      125.66      150.06     19.77 o 
  11   3   8        4.66      -25.04     50.08 o 
  13   3   8       84.67      229.58     39.02 o 
  15   3   8       66.61       26.01     46.83 o 
 -12   4   8       13.42       45.53     46.83 o 
 -11   4   8      106.28      138.53     41.62 o 
 -10   4   8      414.88      334.94     47.48 o 
  -9   4   8       56.58       24.71     24.06 o 
  -8   4   8      261.96      230.88     22.76 o 
  -7   4   8      953.67      974.91     44.23 o 
  -6   4   8        4.17       11.06     16.26 o 
  -5   4   8      324.84      282.91     19.51 o 
  -4   4   8     1200.56     1274.73     44.23 o 
  -3   4   8     2040.48     1912.16    167.80 o 
  -2   4   8      467.06      383.20     40.00 o 
  -1   4   8     1007.76      926.78     50.08 o 
   0   4   8    11111.65    11933.90    899.14 o 
   1   4   8     1216.67     1082.26     34.14 o 
   2   4   8     4821.17     5298.56    131.70 o 
   3   4   8      294.47      209.73     40.00 o 
   4   4   8    11391.66    10934.17    461.11 o 
   5   4   8      187.06      222.78     10.54 o 
   6   4   8     1337.25     1385.48     69.59 o 
   7   4   8     2233.40     2129.03     60.93 o 
   8   4   8      352.52      335.45     21.81 o 
   9   4   8        3.65       -8.13     18.21 o 
  10   4   8        6.79       23.66     15.31 o 
  11   4   8       29.81      150.87    116.42 o 
  12   4   8      569.97      545.34     46.50 o 
  13   4   8       29.84       33.17     28.62 o 
  15   4   8      316.94      330.39     55.93 o 
 -12   5   8      397.84      494.28     61.79 o 
 -11   5   8      102.74       61.14     41.62 o 
 -10   5   8     1002.45     1087.42     76.74 o 
  -9   5   8      521.74      546.96     37.72 o 
  -8   5   8     1514.77     1365.13     61.14 o 
  -7   5   8      103.23       77.39     20.81 o 
  -6   5   8      523.16      526.80     30.57 o 
  -5   5   8     2456.43     2707.50     87.80 o 
  -4   5   8     2153.28     2169.64     69.59 o 
  -3   5   8      848.86      770.72     78.70 o 
  -2   5   8     1511.54     1630.96     52.04 o 
  -1   5   8     3081.28     3200.41    108.61 o 
   0   5   8     3686.23     4376.32    179.83 o 
   1   5   8      398.61      599.33     43.57 o 
   2   5   8     2749.84     2638.23     74.89 o 
   3   5   8     4643.82     4987.99    282.26 o 
   4   5   8      246.11      277.64     13.01 o 
   5   5   8        8.04      -14.23     14.23 o 
   6   5   8      569.01      490.01     58.21 o 
   7   5   8      180.43      173.18     17.70 o 
   8   5   8        2.08       19.19     18.86 o 
   9   5   8       74.96       73.06     26.99 o 
  10   5   8      125.93      119.60     20.43 o 
  11   5   8       71.37       79.48     18.99 o 
  12   5   8       62.59       63.65     47.80 o 
  14   5   8      397.45      630.86     65.69 o 
  15   5   8      359.76      382.42     54.63 o 
 -12   6   8       17.29       21.46     48.78 o 
 -11   6   8        8.76      -29.27     29.27 o 
 -10   6   8     1322.30     1311.15     68.94 o 
  -9   6   8       25.34        5.53     13.80 o 
  -8   6   8      333.71      298.91     18.79 o 
  -7   6   8      158.11      133.04     12.59 o 
  -6   6   8     1621.99     1612.81     71.22 o 
  -5   6   8      235.19      206.47     31.54 o 
  -4   6   8     2622.68     2622.71    182.75 o 
  -3   6   8      892.09      831.83     50.73 o 
  -2   6   8       82.18      100.79     17.70 o 
  -1   6   8       51.70       46.53     30.89 o 
   0   6   8      470.01      621.02     39.02 o 
   1   6   8     5424.10     5189.84    408.11 o 
   2   6   8     3191.83     3475.82    139.83 o 
   3   6   8     2814.74     2604.87     72.58 o 
   4   6   8        2.44       -2.78     27.97 o 
   5   6   8     5384.61     5445.02    198.69 o 
   6   6   8        8.95       -1.47     14.23 o 
   7   6   8    11921.15    11579.86    265.35 o 
   8   6   8     5127.93     4995.73    211.37 o 
   9   6   8      131.91      106.60     18.84 o 
  10   6   8       89.54      142.65     20.43 o 
  11   6   8       19.91       22.98     21.79 o 
  12   6   8     1662.22     1708.50     64.82 o 
  13   6   8       15.20      139.83     40.32 o 
  14   6   8      690.81      686.14     62.44 o 
 -12   7   8       26.23       20.81     31.87 o 
 -11   7   8       68.20       70.89     33.82 o 
 -10   7   8       75.03       72.82     18.59 o 
  -9   7   8      114.23      100.33     16.91 o 
  -8   7   8      437.82      334.58     20.43 o 
  -7   7   8      290.34      254.00     25.36 o 
  -6   7   8      189.03      157.45     12.59 o 
  -5   7   8       10.29        0.22     11.38 o 
  -4   7   8      493.84      418.84     24.71 o 
  -3   7   8      471.83      430.65     25.04 o 
  -2   7   8       41.20       12.14     24.71 o 
  -1   7   8       29.18       -0.06     26.01 o 
   0   7   8      202.22      103.68     16.28 o 
   1   7   8      326.30      336.67     13.98 o 
   2   7   8       65.28       26.64     21.14 o 
   3   7   8     2565.30     2567.05    188.93 o 
   4   7   8      353.59      352.71     12.33 o 
   5   7   8     1396.48     1336.87     42.12 o 
   6   7   8       47.85        8.45     14.72 o 
   7   7   8       55.80       96.47     38.70 o 
   8   7   8      791.04      745.58     37.40 o 
   9   7   8     1101.35     1234.23     43.41 o 
  10   7   8      553.68      521.46     28.01 o 
  11   7   8      259.78      306.13     28.50 o 
  12   7   8      395.28      358.93     30.89 o 
  13   7   8       21.24       26.01     29.27 o 
  14   7   8      577.33      719.31     68.29 o 
 -12   8   8      184.65      217.22     40.97 o 
 -11   8   8        5.32      -14.31     28.62 o 
 -10   8   8      144.16      155.57     19.84 o 
  -9   8   8      166.11      167.53     38.05 o 
  -8   8   8      684.61      619.88     28.01 o 
  -7   8   8     1450.07     1448.08     54.31 o 
  -6   8   8      659.93      618.70     24.14 o 
  -5   8   8     2021.07     2023.31     72.19 o 
  -4   8   8      813.57      769.39     34.47 o 
  -3   8   8     3156.54     3021.50    170.72 o 
  -2   8   8        8.53      -14.52     14.52 o 
  -1   8   8     4982.09     5618.18    154.99 o 
   0   8   8     4053.52     4305.84    198.36 o 
   1   8   8     1294.46     1343.82     50.73 o 
   2   8   8      281.54      260.31     17.56 o 
   3   8   8     6966.62     7227.15    188.63 o 
   4   8   8     7080.91     7012.45    216.90 o 
   5   8   8       56.67       67.76     17.23 o 
   6   8   8      604.81      552.31     25.56 o 
   7   8   8       28.25       -6.13     21.46 o 
   8   8   8     1664.49     1864.76     47.96 o 
   9   8   8     2176.21     2221.10     69.37 o 
  10   8   8     2855.64     2759.78     88.52 o 
  11   8   8      456.14      492.47     31.04 o 
  13   8   8       15.37      -11.06     26.67 o 
  14   8   8       22.18      -11.71     31.22 o 
  15   8   8       58.98      140.48     39.02 o 
 -12   9   8        6.28       69.59     33.82 o 
 -11   9   8      216.85      254.30     39.67 o 
 -10   9   8      272.95      175.60     43.57 o 
  -9   9   8       40.09       30.91     19.51 o 
  -8   9   8      907.83      777.56     31.96 o 
  -7   9   8      814.24      714.11     55.28 o 
  -6   9   8     7679.79     7883.82    236.74 o 
  -5   9   8        0.92       -5.20     16.91 o 
  -4   9   8     1370.90     1343.67     52.03 o 
  -3   9   8     2018.64     2012.55     72.43 o 
  -2   9   8     2309.20     2233.24     70.32 o 
  -1   9   8     3318.34     3671.22     82.73 o 
   0   9   8       16.73        8.63     11.09 o 
   1   9   8      303.81      254.59     21.46 o 
   2   9   8     3630.17     4036.43    108.34 o 
   3   9   8       16.91       -8.94     12.68 o 
   4   9   8     3850.17     4043.63     89.89 o 
   5   9   8      177.55      180.79     33.49 o 
   6   9   8      693.81      780.70     59.51 o 
   7   9   8      162.86      151.27     23.41 o 
   8   9   8     2848.33     2733.10    131.38 o 
   9   9   8     1891.08     1780.67     61.14 o 
  10   9   8      157.59      149.65     39.02 o 
  11   9   8      907.48      941.72    116.42 o 
  13   9   8       69.05       87.15     30.57 o 
  14   9   8      163.55      193.81     39.67 o 
  15   9   8      683.77      682.89     63.09 o 
 -11  10   8      158.48      141.78     36.42 o 
 -10  10   8      212.64      215.92     46.83 o 
  -9  10   8       82.44       62.28     40.65 o 
  -8  10   8       59.23       29.01     12.99 o 
  -7  10   8      348.52      310.23     27.97 o 
  -6  10   8        4.98       11.71     15.61 o 
  -5  10   8      542.92      476.07     29.92 o 
  -4  10   8     3634.57     3882.67    155.76 o 
  -3  10   8       45.25       29.43     12.80 o 
  -2  10   8     1909.00     2102.96     50.23 o 
  -1  10   8      833.13      847.16     40.65 o 
   0  10   8      264.40      317.39     15.75 o 
   1  10   8     4084.49     4542.66     98.91 o 
   2  10   8     2780.28     2955.42    128.77 o 
   3  10   8       24.84        7.85      7.67 o 
   4  10   8       99.19       57.95     18.21 o 
   5  10   8      407.46      415.99     34.14 o 
   6  10   8     1133.66     1122.58     47.48 o 
   7  10   8     3193.69     3150.13     94.08 o 
   8  10   8      639.95      574.21     21.65 o 
   9  10   8     1325.43     1328.96     37.15 o 
  10  10   8      572.67      560.97     31.66 o 
  11  10   8       10.08      101.51     24.14 o 
  13  10   8      424.04      327.79     40.32 o 
  14  10   8      154.88      193.16     38.37 o 
 -11  11   8      245.14      271.86     53.33 o 
 -10  11   8      192.32      123.57     40.97 o 
  -8  11   8      465.74      396.08     31.22 o 
  -7  11   8      748.73      703.05     52.03 o 
  -6  11   8      469.78      423.39     30.57 o 
  -5  11   8      749.57      627.61     35.77 o 
  -4  11   8      110.94       69.51     14.69 o 
  -3  11   8     1833.89     1825.00     55.10 o 
  -2  11   8     1284.67     1294.21     76.42 o 
  -1  11   8       53.76       11.43      9.76 o 
   0  11   8     5699.57     5575.36    120.15 o 
   1  11   8      161.73      108.00     12.31 o 
   2  11   8       99.90       97.04     12.39 o 
   3  11   8      213.09      165.45     11.16 o 
   4  11   8     1596.41     1648.68     67.31 o 
   5  11   8     1928.81     1897.51     48.85 o 
   6  11   8      582.58      768.01     43.16 o 
   7  11   8     4095.46     4249.26    122.10 o 
   8  11   8     1469.21     1418.94     39.59 o 
   9  11   8      179.86      183.95     39.35 o 
  10  11   8        0.15       26.79     21.60 o 
  11  11   8      667.90      732.92     41.58 o 
  12  11   8      295.29      262.10     35.12 o 
  13  11   8      281.71      346.00     41.62 o 
  14  11   8       27.37       27.97     37.07 o 
 -11  12   8       31.51       70.24     44.88 o 
  -9  12   8       26.15       61.79     35.77 o 
  -8  12   8      793.68      722.56     42.27 o 
  -7  12   8      222.29      215.01     34.47 o 
  -6  12   8      752.69      749.05     59.51 o 
  -5  12   8     4136.93     4319.08    119.17 o 
  -4  12   8     1561.50     1649.70    183.08 o 
  -3  12   8        1.01       -2.09      7.86 o 
  -2  12   8       18.38       18.50      7.68 o 
  -1  12   8    11525.84    12778.42    225.04 o 
   0  12   8      705.48      693.13     23.12 o 
   1  12   8     4058.42     4213.74    114.82 o 
   2  12   8      830.03      867.08     25.43 o 
   3  12   8      164.18      165.66     10.93 o 
   4  12   8      103.48       79.79     15.61 o 
   5  12   8     1351.74     1374.10     36.83 o 
   6  12   8     3340.37     3494.50    101.77 o 
   7  12   8      963.22      863.67     29.36 o 
   8  12   8     1198.73     1185.93     74.79 o 
   9  12   8      268.82      278.33     20.81 o 
  10  12   8      101.97      258.50     19.46 o 
  13  12   8      181.20      284.21     50.73 o 
 -10  13   8        0.24       12.32     48.78 o 
  -9  13   8       55.73       70.42     33.17 o 
  -8  13   8      365.13      329.49     64.71 o 
  -7  13   8      666.89      622.26     30.52 o 
  -6  13   8      189.99      181.60     17.13 o 
  -5  13   8      232.94      220.75     16.94 o 
  -4  13   8      969.91      995.07     75.44 o 
  -3  13   8       26.27       11.25     19.84 o 
  -2  13   8     1307.39     1362.27     41.73 o 
  -1  13   8       33.14      -11.21     16.85 o 
   0  13   8     2798.91     2932.37     71.25 o 
   1  13   8      978.52     1024.42     36.54 o 
   2  13   8       47.00       43.23     10.00 o 
   3  13   8    10747.19    11703.48    245.52 o 
   4  13   8     5411.09     5744.63    129.39 o 
   5  13   8      386.96      361.26     17.32 o 
   6  13   8      316.17      359.76     26.83 o 
   7  13   8        5.27      -11.51     14.63 o 
   8  13   8      160.32      180.36     27.97 o 
   9  13   8      257.67      347.26     27.97 o 
  10  13   8      473.96      487.60     26.68 o 
  11  13   8      421.83      582.08     55.93 o 
  12  13   8       47.89       68.94     39.02 o 
  13  13   8      401.16      374.61     55.28 o 
 -10  14   8      408.93      411.62     43.90 o 
  -9  14   8      762.60      797.54     81.95 o 
  -8  14   8      172.64      182.61     22.25 o 
  -7  14   8      102.27       83.40     23.68 o 
  -6  14   8      176.99      162.63     18.12 o 
  -5  14   8        7.16      -18.21     18.21 o 
  -4  14   8      650.07      609.91     74.14 o 
  -3  14   8     4295.11     4811.03     99.56 o 
  -2  14   8     2480.28     2782.16     59.55 o 
  -1  14   8      605.78      540.97     22.80 o 
   0  14   8      498.37      423.00     19.52 o
[truncated: 397,502 more chars]
